# Supplementary material for: Premeiotic 24-nt phasiRNAs are present in the Zea genus and unique in biogenesis mechanism and molecular function
Source: Proc Natl Acad Sci U S A. 2024 May 13;121(21):e2402285121. doi: 10.1073/pnas.2402285121 (PMC11127045; doi:10.1073/pnas.2402285121)
Supplement: Supplementary file 4 — Dataset S03 (XLSX) [file pnas.2402285121.sd03.xlsx]

## Sheet: Sheet1
Dataset S3. P values of one-way ANOVA with post-hoc Tukey’s HSD test of the lengths of 21-PHAS, premeiotic 24-PHAS loci, and meiotic 24-PHAS loci in each Zea variety.
	B73	HP301	Il14H	NC358	Oh43	TIL11	TIL25	RIL003
premeiotic 24-PHAS vs. 21-PHAS	0	0	0	2.67729e-10	0	0	0	0
premeiotic 24-PHAS vs. meiotic 24-PHAS	0	0	0	2.67729e-10	0	0	0	0
21-PHAS vs. meiotic 24-PHAS	3.87142e-05	0	2.25789e-10	3.70618e-09	0	0.760992	0.0326906	0.786705
