# Supplementary material for: Premeiotic 24-nt phasiRNAs are present in the Zea genus and unique in biogenesis mechanism and molecular function
Source: Proc Natl Acad Sci U S A. 2024 May 13;121(21):e2402285121. doi: 10.1073/pnas.2402285121 (PMC11127045; doi:10.1073/pnas.2402285121)
Supplement: Supplementary file 6 — Dataset S05 (XLSX) [file pnas.2402285121.sd05.xlsx]

## Sheet: Sheet1
Dataset S5. Differential expression analysis of transposons using previously published dcl5 RNA-seq data.
RNA-seq raw data were obtained from Teng et al. (2020). The last six columns are RPKM values.
Transposon name	logFC	logCPM	PValue	FDR	dcl5-1_HT_2mm_1	dcl5-1_HT_2mm_2	dcl5-1_2mm_1	dcl5-1_2mm_2	dcl5-1_2mm_3	dcl5-1_2mm_4
B73_TE_struc_14872	10.3681	5.59249	0.000492685	0.999977	31.7948	30.2304	16.7473	23.5672	19.3364	13.5762
B73_TE_homo_1262178	-3.16226	2.51882	0.00077021	0.999977	0.674241	0.292417	0.295952	0.505318	0.507677	0.810909
B73_TE_homo_1262168	-3.17018	2.44207	0.00126034	0.999977	15.0136	9.767	3.95404	9.64464	0	16.6678
B73_TE_homo_320415	6.53038	2.0507	0.00211867	0.999977	17.9099	11.6512	12.5782	11.5052	10.1141	13.2555
B73_TE_homo_629785	6.62064	2.12344	0.00215672	0.999977	38.1476	12.4084	15.0701	39.8221	40.3927	26.4693
B73_TE_homo_285573	-1.73338	8.97801	0.00217983	0.999977	3.14676	2.6492	3.70498	3.09165	3.76314	4.72647
B73_TE_homo_498034	-2.16948	5.47432	0.00249941	0.999977	0.984655	0	1.03729	0	2.22422	5.46574
B73_TE_homo_940709	-1.54757	9.99848	0.00358998	0.999977	1.57824	1.64274	1.33008	2.43324	2.67379	4.0299
B73_TE_struc_15623	3.49313	3.85925	0.00369501	0.999977	0.623507	0.811239	1.97052	0	2.81686	4.15324
B73_TE_homo_954661	-2.87246	1.73682	0.00433085	0.999977	251.308	91.4422	103.205	207.956	348.784	305.006
B73_TE_homo_384827	4.1162	1.96838	0.00436219	0.999977	196.534	75.0884	96.6962	126.303	238.469	238.761
B73_TE_homo_950450	-3.61459	2.0787	0.00471691	0.999977	7.36101	3.59151	5.81589	7.09303	5.19614	11.2366
B73_TE_homo_272561	5.49205	1.2872	0.00497099	0.999977	36.41	19.5064	0	33.0206	0	0
B73_TE_homo_865549	4.18902	2.09703	0.00509344	0.999977	0.874217	0.206807	0.0837228	0.204216	0.359046	0.0882309
B73_TE_homo_1235961	-3.07956	1.51499	0.00515513	0.999977	0.540171	0.281125	0.227619	0.832809	0.488073	0.599689
B73_TE_homo_345267	5.50716	1.29732	0.00527543	0.999977	0.734157	0.521021	0.210928	1.02899	1.88452	1.11143
B73_TE_homo_405788	6.04384	1.67504	0.00528466	0.999977	173.441	48.3562	75.6953	108.234	151.116	132.035
B73_TE_struc_15630	3.07946	6.45214	0.00529259	0.999977	15.3169	4.98216	4.03392	14.7592	0	12.7534
B73_TE_homo_494269	-2.50573	2.58758	0.00582115	0.999977	117.649	22.6774	4.59032	44.7866	83.6639	72.5623
B73_TE_struc_8230	2.98689	2.27502	0.00595101	0.999977	17.0762	39.9919	10.7935	8.77576	42.4305	49.2901
B73_TE_homo_450157	-4.27365	0.957592	0.00616431	0.999977	12.6364	5.48037	13.3119	0	14.2721	9.35248
B73_TE_homo_1176130	-4.27365	0.957592	0.00616431	0.999977	160.098	32.3786	35.8286	75.6693	173.326	160.241
B73_TE_homo_604178	5.80083	1.49876	0.00626703	0.999977	1.49839	21.4449	7.89245	0	0	0
B73_TE_homo_629788	4.39173	2.259	0.00674791	0.999977	126.364	34.0161	25.2468	64.3808	118.114	128.193
B73_TE_homo_296712	5.56845	1.33829	0.00710486	0.999977	7.9308	4.12748	6.68381	4.07577	1.79147	3.52185
B73_TE_homo_498035	-1.65308	6.43086	0.00718279	0.999977	28.5617	30.4048	19.1473	20.0159	38.124	17.2957
B73_TE_homo_400406	-5.91134	0.938779	0.00768736	0.999977	32.8218	17.0817	17.2882	21.0846	16.6816	20.952
B73_TE_homo_952937	-4.28026	0.986817	0.00796675	0.999977	0.366343	0.476646	0.154371	0.37654	0	0.162683
B73_TE_struc_18250	2.98621	3.21697	0.00797969	0.999977	13.4192	4.3649	19.4378	17.2409	35.9959	22.3466
B73_TE_homo_950447	-3.83531	2.04987	0.00800535	0.999977	9.026	4.40387	11.8857	21.7435	15.2915	22.5462
B73_TE_homo_624159	-5.65242	0.801637	0.00808654	0.999977	8.86367	1.77422	8.61924	12.264	14.6314	9.08334
B73_TE_homo_1231318	5.56844	1.33828	0.00845986	0.999977	0	135.48	56.5614	0	0	0
B73_TE_homo_484004	3.12618	1.92493	0.0085371	0.999977	1.85829	1.61187	1.30509	2.78544	4.19767	2.57881
B73_TE_homo_804803	-3.72331	1.68424	0.00879572	0.999977	0	62.8323	17.8058	0	0	0
B73_TE_homo_1184503	5.28467	1.15328	0.00885899	0.999977	1.19966	0	0.315948	0	3.38736	0.99888
B73_TE_struc_15041	2.14453	5.94196	0.00906236	0.999977	0	5.73527	16.2529	2.83171	7.46794	7.34061
B73_TE_homo_339420	7.00474	2.44221	0.00906674	0.999977	0	0.252036	3.061	0.497756	0.218785	0
B73_TE_homo_950735	5.33544	1.18516	0.00908248	0.999977	1.66512	2.16647	4.09298	1.42622	0.626885	0.616196
B73_TE_homo_1219065	-1.88976	3.58535	0.00929154	0.999977	26.4044	12.2695	11.9211	36.3474	31.9524	23.0322
B73_TE_homo_519764	-3.39808	1.49429	0.00982722	0.999977	44.7376	3.06356	3.72073	46.8903	34.5721	49.6669
B73_TE_struc_21886	-4.40776	3.00611	0.00988216	0.999977	5.7642	6.49978	10.5254	7.15894	11.6101	17.0648
B73_TE_homo_167205	-4.23811	0.942897	0.0104072	0.999977	11.3162	4.9078	11.9211	16.9621	29.8222	18.8446
B73_TE_struc_25742	3.62556	2.37297	0.0105448	0.999977	3.31085	6.46158	8.7196	2.12688	7.47882	0
B73_TE_homo_282892	5.11473	1.04836	0.0105638	0.999977	0	2.16195	1.25034	1.5249	1.87673	1.5812
B73_TE_homo_604874	5.20896	1.10612	0.010674	0.999977	11.8599	7.71539	6.69315	8.70712	11.0031	19.2797
B73_TE_homo_822493	5.47265	1.27475	0.0106996	0.999977	7.48208	0	0	3.20431	19.718	5.53765
B73_TE_homo_462212	5.47051	1.27282	0.0108584	0.999977	4.43132	1.3019	1.05411	5.14236	7.42664	13.4892
B73_TE_homo_1188102	-3.17701	1.37826	0.0109996	0.999977	5.91803	2.63997	2.67189	3.91034	4.39239	9.949
B73_TE_struc_29926	3.6248	2.37236	0.0112828	0.999977	1.16465	3.78828	8.58834	3.74082	4.60389	3.87891
B73_TE_struc_15553	-3.9182	0.780631	0.0113302	0.999977	4.68015	15.2233	17.2562	3.00651	2.64298	5.19582
B73_TE_struc_23166	3.01786	2.89417	0.011375	0.999977	0.911279	15.4135	2.87998	2.34161	1.02924	2.02337
B73_TE_struc_4732	2.98528	3.07254	0.0115353	0.999977	2.57886	23.4873	2.71672	0	5.82534	8.58901
B73_TE_homo_602458	4.95907	0.957334	0.0115477	0.999977	1.08622	11.3062	2.28858	0	1.22683	2.41181
B73_TE_homo_307736	4.95989	0.957872	0.0115899	0.999977	0.968719	0	0	2.07434	0.364704	0
B73_TE_struc_9734	2.16021	6.55436	0.0119444	0.999977	0.637844	1.93642	0.447962	0	0.240136	0
B73_TE_homo_445093	-3.28507	2.724	0.0122602	0.999977	2.3978	2.18383	0.505197	0.924202	1.35409	1.331
B73_TE_homo_950579	5.55799	1.33119	0.0122843	0.999977	0.595433	0.258237	0	1.27501	0	0.220346
B73_TE_homo_286468	-5.20592	0.589944	0.0123614	0.999977	34.9697	21.1009	11.7458	35.1617	21.1791	23.0686
B73_TE_homo_1160323	2.11146	3.10274	0.0125329	0.999977	0.0369126	0.240133	0.155543	0.047425	0.166762	0
B73_TE_struc_29603	-5.23598	0.602711	0.0126747	0.999977	2.96166	1.28446	4.15998	6.34186	2.23001	4.38398
B73_TE_homo_291547	5.31919	1.17559	0.0126938	0.999977	7.72104	11.1777	12.4871	8.1036	7.00093	3.38041
B73_TE_homo_767432	5.05932	1.0161	0.0127128	0.999977	133.086	20.9887	46.7334	51.8143	72.8787	44.7725
B73_TE_homo_1226505	3.97155	1.85771	0.0127585	0.999977	1.21699	0.791707	3.84614	0.781789	1.37452	1.35108
B73_TE_homo_1259187	-3.19386	1.56609	0.0128603	0.999977	1.16286	0	0.49001	0.896419	1.83873	1.80738
B73_TE_homo_560148	5.13425	1.06061	0.0129467	0.999977	48.6016	101.176	87.0395	109.275	96.062	142.985
B73_TE_homo_1254957	4.96021	0.958022	0.0130537	0.999977	0.880245	0	0.618201	0.376977	1.32558	0.325744
B73_TE_homo_604363	6.54165	2.06016	0.0132507	0.999977	0.0300724	0.156508	0.19008	0.193184	0.13586	0.100157
B73_TE_homo_511289	-3.53138	1.34138	0.0132901	0.999977	0.159149	0	0.50297	0.408946	0.179749	0.44171
B73_TE_homo_1178302	5.05203	1.01157	0.0133135	0.999977	114.876	77.7217	24.2035	97.4109	85.6324	79.071
B73_TE_homo_979372	2.53342	2.22193	0.0133913	0.999977	71.7882	32.773	14.5945	53.398	59.7436	43.3446
B73_TE_homo_134471	3.11251	1.91474	0.0135855	0.999977	37.6198	45.1817	9.1456	26.0258	65.3683	32.1268
B73_TE_homo_1233076	4.84942	0.894793	0.0136323	0.999977	24.3454	61.0886	21.983	40.2155	47.1371	32.8195
B73_TE_homo_2878	2.36004	2.32534	0.0137299	0.999977	54.7143	88.9854	16.4684	57.7436	59.5896	30.3715
B73_TE_homo_399436	-3.51441	1.78123	0.01382	0.999977	1.05012	0.683149	0	3.37295	1.77907	2.33164
B73_TE_homo_741056	-3.83272	1.16383	0.0138732	0.999977	17.3441	9.67125	13.0509	19.1002	78.3565	38.5102
B73_TE_struc_2993	5.33638	1.18577	0.013929	0.999977	9.80411	0	3.44274	4.19875	11.0732	43.5374
B73_TE_homo_375116	4.94688	0.949916	0.0140672	0.999977	31.8565	16.5793	17.8984	20.4645	43.176	50.692
B73_TE_homo_947917	-3.98662	0.817567	0.0140836	0.999977	3.68051	0	0	9.45737	20.7846	16.3441
B73_TE_homo_1104013	5.5139	1.30144	0.0142726	0.999977	2.82378	0.918498	0	4.53496	16.7438	14.8908
B73_TE_homo_554320	5.07922	1.02847	0.0142935	0.999977	2.25399	0.91645	1.48405	2.53391	9.22832	8.60178
B73_TE_homo_71637	4.7571	0.844615	0.0144127	0.999977	6.7695	5.033	4.07508	4.96994	3.27675	7.51539
B73_TE_homo_3330	4.97543	0.967325	0.0145282	0.999977	1.81567	5.84371	6.34221	2.20998	1.07931	1.90963
B73_TE_homo_278829	4.84823	0.894083	0.0145571	0.999977	1.60973	2.35621	4.66341	1.03409	0.909049	1.7871
B73_TE_homo_321859	4.9822	0.971432	0.0147749	0.999977	102.869	69.3997	48.1638	70.9778	60.2439	50.7572
B73_TE_homo_181324	3.81178	1.80836	0.0148405	0.999977	0	7.95538	2.5765	3.14229	2.76234	0
B73_TE_homo_1246841	4.85742	0.899591	0.0149434	0.999977	0	7.23216	8.19796	0	1.25561	1.2342
B73_TE_struc_5547	-2.49881	2.20357	0.015142	0.999977	4.89151	9.54646	2.5765	0	5.52467	5.43047
B73_TE_homo_548859	6.7263	2.20975	0.0151747	0.999977	5.19304	0.482616	2.73533	5.71884	1.67578	0.823604
B73_TE_homo_1190508	-5.05527	0.525544	0.0153079	0.999977	60.8761	28.802	34.9803	63.9926	28.1274	46.0797
B73_TE_homo_328593	3.50149	1.51777	0.0153138	0.999977	0.526517	1.02757	0.831996	2.36763	1.18934	0.292265
B73_TE_homo_1030592	2.64091	3.31178	0.0157252	0.999977	0	0.0817627	0.198603	0.0403692	0.0709759	0
B73_TE_homo_1117797	5.20992	2.87579	0.0159563	0.999977	0.297017	0	0	0	0.335463	0.219828
B73_TE_homo_149073	2.71532	1.63074	0.0159949	0.999977	3.13299	28.5342	8.2512	6.03787	3.53853	5.21729
B73_TE_homo_223094	2.55297	2.47517	0.0159985	0.999977	0	8.16612	13.2238	0	0	0
B73_TE_homo_951588	-3.83833	1.21896	0.0160922	0.999977	6.95582	20.3629	12.8234	2.23419	0	3.86112
B73_TE_homo_165716	-5.58987	3.79561	0.0162549	0.999977	0.539249	4.20968	5.68077	0	0.304525	0.299333
B73_TE_homo_604197	2.0964	7.54986	0.0162574	0.999977	3.64512	4.74263	3.83998	4.68322	8.23389	5.39566
B73_TE_homo_300481	4.93889	0.94509	0.0163168	0.999977	2.32572	0	4.9001	2.98806	7.88029	5.16395
B73_TE_homo_1127732	5.39259	1.22251	0.0163224	0.999977	3.60468	1.95417	1.26579	5.78908	7.464	7.67022
B73_TE_homo_114741	3.3963	1.44598	0.0163782	0.999977	1.82632	1.35784	0.274851	2.01124	4.71479	6.9516
B73_TE_homo_949614	4.85182	0.89621	0.0163898	0.999977	4.24845	2.55121	2.06564	5.45837	6.6439	7.25623
B73_TE_homo_877401	5.78484	1.48749	0.0164401	0.999977	1.93661	1.25986	2.55018	6.22036	8.74916	9.67498
B73_TE_homo_740348	4.85539	0.898338	0.0165386	0.999977	0	0	0	0	4.75736	11.6906
B73_TE_homo_1009529	5.04878	1.00956	0.016551	0.999977	0.313386	0.0679572	0.165069	0	0.117984	0
B73_TE_homo_606971	4.76795	0.850997	0.0166479	0.999977	0.140231	0.182454	0.0984853	0.120112	0.211177	0.103788
B73_TE_homo_156345	4.86577	0.904546	0.0169773	0.999977	0	2.59029	0.873868	0	0	0
B73_TE_homo_510866	4.7525	0.841873	0.0170051	0.999977	6.97716	0	0	5.97613	2.62676	10.3279
B73_TE_struc_28919	5.15652	1.07462	0.017087	0.999977	0.229836	0	0.0484246	0.118117	0.155752	0.0510321
B73_TE_homo_983029	-1.39379	5.98674	0.0170983	0.999977	5.08849	13.2412	5.36051	0	17.2414	14.1229
B73_TE_homo_764656	5.50603	1.29658	0.0173147	0.999977	6.42529	6.68791	9.47629	1.65103	7.25699	5.7066
B73_TE_homo_854885	-3.38576	1.26918	0.0173761	0.999977	4.30787	5.60493	22.6908	5.53471	14.5964	9.56504
B73_TE_struc_8641	3.67011	1.70484	0.0174019	0.999977	12.9236	22.4197	36.3053	5.53471	9.73096	9.56504
B73_TE_homo_1019059	3.68665	1.71678	0.0175494	0.999977	8.36233	21.7603	26.4281	0	0	9.28371
B73_TE_homo_31580	5.11577	1.04901	0.0175952	0.999977	17.4582	25.9597	39.4103	6.40861	0	16.613
B73_TE_homo_232704	-3.6623	0.666158	0.0177879	0.999977	0.458157	0.340631	0.620549	0.420455	0.147846	0.217988
B73_TE_homo_519973	-3.6623	0.666158	0.0177879	0.999977	0	30.5093	20.5855	0	4.41404	0
B73_TE_homo_862238	-3.6623	0.666158	0.0177879	0.999977	0.273515	1.06761	0.864411	0.35141	0.617839	0.607304
B73_TE_homo_634755	4.64168	0.7831	0.0179494	0.999977	0.316614	1.23583	1.44534	0.271188	0.238398	0.117166
B73_TE_homo_1048485	5.04473	1.00703	0.0179878	0.999977	2.19128	3.66565	3.29775	2.61425	3.35883	3.47532
B73_TE_homo_972024	3.05345	2.67941	0.0181871	0.999977	1.72707	3.37062	4.5485	0	1.95062	2.87605
B73_TE_homo_872473	4.64779	0.78667	0.0182755	0.999977	0.491335	0.781332	0.920179	1.12225	0.86323	0.727295
B73_TE_homo_703438	4.85659	0.899045	0.0183275	0.999977	12.3082	9.60845	23.3391	34.7896	13.9014	24.5958
B73_TE_homo_936434	4.65306	0.789676	0.018533	0.999977	6.01825	8.6506	7.90987	5.1548	4.72571	5.72687
B73_TE_homo_169588	5.26774	1.14236	0.0189562	0.999977	69.4112	48.6287	64.6847	68.5992	69.3502	88.9144
B73_TE_homo_15604	4.8888	0.918331	0.0189715	0.999977	0	6.40563	12.9662	0	5.56055	5.46574
B73_TE_homo_1222196	4.66181	0.794739	0.0189835	0.999977	54.4865	53.0017	83.256	45.2383	44.1225	39.2329
B73_TE_homo_1262784	4.92663	0.937638	0.0192213	0.999977	1.92026	2.11178	2.36007	2.67273	2.42702	2.66481
B73_TE_homo_880529	2.66459	1.59609	0.0193724	0.999977	0.662068	0.354698	0.205136	0.300219	0.175945	0.735016
B73_TE_homo_975241	5.72445	1.44513	0.0196707	0.999977	0.142302	0	0.149909	0	0.642886	1.10587
B73_TE_homo_1140870	6.00505	1.64636	0.0196919	0.999977	0	17.3064	10.5094	0	0	7.38354
B73_TE_homo_178818	5.05528	1.01357	0.0197019	0.999977	1.09564	9.97871	6.92528	0	3.71239	2.43273
B73_TE_homo_982607	4.98558	0.973481	0.019837	0.999977	7.43318	14.5069	19.5764	9.55009	8.39534	4.12609
B73_TE_homo_562934	-2.44947	3.1026	0.0198391	0.999977	9.24615	4.01003	3.24681	3.95979	0	6.84328
B73_TE_homo_235751	5.61068	1.36677	0.0198631	0.999977	34.0211	10.5392	8.53329	16.6514	7.31901	19.7841
B73_TE_homo_1132616	-4.88591	0.457957	0.020129	0.999977	4.65552	10.3839	4.9044	14.5262	3.00465	5.90683
B73_TE_struc_29452	4.64564	0.785357	0.0201351	0.999977	207.349	65.4011	123.558	96.8727	151.394	116.26
B73_TE_homo_1207837	3.17534	2.47652	0.0203696	0.999977	3.96264	3.43717	5.56596	5.09116	5.96742	7.33208
B73_TE_homo_279289	-3.31534	1.22666	0.0203705	0.999977	6.72149	1.74906	14.1616	6.90857	4.55492	2.98483
B73_TE_homo_921331	4.53215	0.727824	0.0203728	0.999977	8.35355	7.41834	9.4287	8.09202	6.88893	10.8932
B73_TE_homo_603581	6.15965	3.73644	0.0204541	0.999977	7.29023	37.941	15.3599	0	0	2.69783
B73_TE_homo_1231562	5.18491	1.09087	0.0205952	0.999977	0.328788	0.427783	0.692728	0	0.742692	0.730029
B73_TE_homo_941672	4.63112	0.777073	0.020642	0.999977	9.38704	10.3344	7.60682	9.27723	0	3.20656
B73_TE_homo_1113569	-3.62759	0.675536	0.0206426	0.999977	23.3614	12.4345	15.6611	27.286	15.5913	12.9677
B73_TE_homo_399486	4.53768	0.730924	0.0206873	0.999977	0	12.2543	12.4024	0	2.65939	2.61405
B73_TE_homo_810197	4.53768	0.730924	0.0206873	0.999977	3.50849	5.70608	4.98966	3.15537	3.4673	3.50556
B73_TE_homo_266084	6.4462	1.98386	0.0208033	0.999977	109.288	117.754	133.119	89.9515	113.791	106.163
B73_TE_homo_522010	-2.5072	1.0389	0.0208658	0.999977	9.97611	6.05725	4.9044	23.071	9.7651	15.5054
B73_TE_homo_990690	4.63905	0.781594	0.021043	0.999977	3.26804	12.756	10.3282	0	14.7642	7.25623
B73_TE_homo_1118485	4.63905	0.781594	0.021043	0.999977	0.508166	0.661171	0.133833	0.163222	0.430458	0
B73_TE_homo_605337	3.46467	3.73294	0.0210741	0.999977	0	21.4449	10.8521	0	2.32697	0
B73_TE_homo_1104941	4.88205	0.914265	0.0212227	0.999977	9.17158	11.9331	19.3238	7.85572	3.45292	3.39405
B73_TE_homo_386173	4.64432	0.784604	0.0213097	0.999977	0	5.58114	1.12973	1.37781	0	0
B73_TE_homo_608225	4.76337	0.848258	0.0213171	0.999977	0	10.6072	25.765	0	9.20779	0
B73_TE_homo_188630	3.51807	1.52931	0.0213968	0.999977	0.47141	2.86229	3.06243	1.00944	1.06486	1.3956
B73_TE_homo_1048491	4.64695	0.786109	0.0214439	0.999977	6.14744	26.6613	8.63477	7.89818	6.94317	18.1994
B73_TE_homo_1111784	5.27449	1.1467	0.0214547	0.999977	0.519945	0.338248	0.27387	0.334011	0.645972	0.288617
B73_TE_homo_790414	-2.88861	1.20322	0.0215462	0.999977	358.874	236.752	205.004	331.197	328.258	317.049
B73_TE_homo_772886	4.51239	3.06376	0.021575	0.999977	3.53191	0	1.65366	1.00839	0.886464	1.30702
B73_TE_homo_270189	4.5161	0.718713	0.0216079	0.999977	1.63402	1.41734	4.01653	3.49895	1.84553	2.41874
B73_TE_homo_412571	-3.09864	1.34325	0.0216234	0.999977	15.3309	12.6935	5.87291	7.16257	20.4636	24.7566
B73_TE_homo_1184424	4.51748	0.71949	0.0216899	0.999977	2.74704	0	5.7878	3.52938	6.20525	15.2486
B73_TE_homo_196533	2.24651	2.00905	0.0218319	0.999977	5.19304	3.37831	0	0	1.46631	2.88261
B73_TE_homo_1164978	-2.9849	1.03955	0.0219009	0.999977	21.0856	18.6008	13.5482	31.6249	37.6985	29.9169
B73_TE_struc_24084	1.6199	9.28965	0.0220448	0.999977	5.83219	0	3.07198	7.49315	6.58711	6.47479
B73_TE_homo_938357	2.15407	4.08049	0.0221269	0.999977	4.69464	3.05408	80.3661	3.01582	5.30232	5.21191
B73_TE_struc_12589	1.95102	6.67673	0.0221359	0.999977	1.09072	1.33043	0.861769	2.01443	2.07883	2.04338
B73_TE_homo_428269	5.15057	1.07087	0.0221552	0.999977	0.028242	0.0734908	0.0892553	0.0725701	0.0637953	0
B73_TE_homo_425827	4.52578	0.724152	0.0221739	0.999977	373.462	151.389	148.276	248.35	237.397	193.763
B73_TE_struc_15376	4.52578	0.724152	0.0221739	0.999977	3.18565	4.14482	13.4238	4.0929	0	3.53665
B73_TE_homo_908910	4.76546	0.84954	0.0222087	0.999977	0.933725	2.42972	4.9182	3.59892	1.05459	0
B73_TE_homo_604687	4.52799	0.725497	0.0223378	0.999977	3.84865	12.5186	12.1632	2.47236	0	4.27271
B73_TE_homo_364731	-2.78573	1.1488	0.0225032	0.999977	2.85032	14.8341	0	0	9.65779	0
B73_TE_struc_12214	-2.02028	2.24912	0.0226275	0.999977	0	3.27886	4.17183	1.38762	1.21984	0.399679
B73_TE_homo_59941	5.28679	1.15463	0.0227217	0.999977	2.28369	2.97129	4.81154	0	7.73787	5.07062
B73_TE_homo_499589	1.89086	6.09456	0.0227352	0.999977	0	8.80774	17.8285	13.0461	11.4686	18.7885
B73_TE_homo_679150	4.90698	0.929251	0.022869	0.999977	2.85032	9.8894	14.0126	4.88275	3.21926	5.27396
B73_TE_struc_9570	1.8495	7.29395	0.0229656	0.999977	0.840559	3.28093	5.31297	0	1.89872	0.933174
B73_TE_homo_697325	5.38055	1.21385	0.0229687	0.999977	0	5.80275	4.69833	2.86503	1.2593	0
B73_TE_homo_649679	4.53905	0.731698	0.0229769	0.999977	0	21.9913	22.8931	0	0	1.34032
B73_TE_homo_1071110	3.26723	1.3601	0.0231617	0.999977	0	2.04661	11.5996	0	3.55321	0
B73_TE_homo_606925	4.62631	0.774248	0.0233171	0.999977	66.1207	17.2058	51.0807	50.9708	54.7649	63.6186
B73_TE_homo_927686	4.62631	0.774248	0.0233171	0.999977	4.01156	0	8.45202	2.57701	3.39811	1.11339
B73_TE_homo_118637	-3.48128	0.592364	0.0233341	0.999977	52.785	43.7042	93.5205	43.1567	67.7472	58.601
B73_TE_homo_1271894	-3.22073	1.17637	0.023448	0.999977	7.50678	19.534	7.90808	19.2893	0	8.33389
B73_TE_homo_688683	-2.81094	1.17639	0.0235903	0.999977	437.761	375.797	285.256	347.896	397.579	350.718
B73_TE_homo_844822	5.02593	0.9955	0.0236482	0.999977	3.16438	2.05857	2.33348	2.03278	2.14438	2.81043
B73_TE_struc_7896	3.36702	2.80146	0.0236512	0.999977	0	5.42015	0	5.35225	9.41016	9.24971
B73_TE_homo_54112	4.39066	0.657816	0.0237869	0.999977	0.433992	1.12933	1.60017	0	0	0.722716
B73_TE_homo_364978	3.22322	1.33165	0.0239612	0.999977	2.04841	0.888389	1.43861	1.57907	1.31102	1.66768
B73_TE_struc_13158	4.39645	0.661025	0.0241615	0.999977	0	17.1262	27.7332	0	0	0
B73_TE_homo_1130094	4.39645	0.661025	0.0241615	0.999977	0	25.9597	46.2414	0	0	0
B73_TE_homo_1176402	4.39645	0.661025	0.0241615	0.999977	6.11439	2.27297	1.84036	5.61123	2.95965	2.90918
B73_TE_homo_471883	-3.4719	0.594855	0.0242192	0.999977	0	4.59384	12.9204	0	0.419767	0
B73_TE_struc_29636	-3.4719	0.594855	0.0242192	0.999977	0.220916	2.87432	6.16724	0	0	0.367886
B73_TE_homo_511746	-3.5138	0.60512	0.0243149	0.999977	0	4.87144	6.90248	0	0	0
B73_TE_homo_1194266	-3.52757	1.0484	0.0243983	0.999977	0	18.7899	19.017	0	0	0
B73_TE_struc_16903	2.54713	2.43054	0.0244793	0.999977	0	7.25344	14.6823	0	0	0
B73_TE_homo_1086043	2.27989	3.18335	0.0245046	0.999977	0	12.895	15.6611	0	0	0
B73_TE_homo_42301	-3.46888	0.595683	0.0245132	0.999977	0	25.5751	14.791	0	0	0
B73_TE_homo_707863	-3.20367	1.13273	0.0245582	0.999977	8.13502	14.8182	8.56991	4.18073	5.51282	0
B73_TE_homo_87224	4.40305	0.664807	0.0246276	0.999977	0	10.3476	8.37814	0	0	0
B73_TE_homo_47823	-2.55406	1.23822	0.0246519	0.999977	6.11439	2.65179	4.29417	0	2.30195	4.52539
B73_TE_homo_87001	3.82086	1.81522	0.0246728	0.999977	3.71053	6.03467	12.7039	1.98636	2.79388	1.02984
B73_TE_homo_1092998	6.44531	1.9829	0.0246904	0.999977	1.40752	6.71481	6.91957	0	0.529904	0
B73_TE_homo_707065	4.84859	0.894247	0.0247479	0.999977	0	6.56672	5.3169	0	0	0
B73_TE_struc_2825	3.14806	1.99956	0.0247683	0.999977	0.680108	2.65465	1.86281	1.57283	1.0754	2.11412
B73_TE_homo_326765	3.56331	1.56058	0.0248539	0.999977	4.84344	2.18138	3.5324	3.82942	5.25998	8.06565
B73_TE_homo_1060444	3.56331	1.56058	0.0248539	0.999977	0	0	1.03729	0	2.22422	5.46574
B73_TE_homo_292724	3.64712	1.68832	0.024913	0.999977	1.42635	2.06201	2.33738	1.83256	3.57995	5.27836
B73_TE_homo_1000446	4.40885	0.668009	0.0249966	0.999977	0	0	0	0	0.998823	1.30906
B73_TE_homo_29990	4.51195	0.716379	0.0250364	0.999977	3.21128	5.64054	5.41273	1.85662	1.45078	1.78256
B73_TE_homo_616838	4.51195	0.716379	0.0250364	0.999977	1.55048	13.1125	7.35015	0	0.875587	0
B73_TE_homo_55305	4.65917	0.79324	0.025094	0.999977	0.773657	4.0264	6.52013	0	0.8738	1.7178
B73_TE_homo_352111	-3.50441	0.607602	0.0252038	0.999977	13.3015	8.65322	10.5094	0	3.75581	11.0753
B73_TE_homo_999500	2.15291	2.93527	0.025255	0.999977	27.078	7.8291	6.33901	19.3276	16.9906	10.0205
B73_TE_struc_21650	2.53944	2.63006	0.0253752	0.999977	0	2.1306	0	2.10391	2.77427	0
B73_TE_homo_28847	-3.15044	0.847381	0.0254016	0.999977	10.9354	7.11395	7.67996	0	2.05847	10.1169
B73_TE_struc_9821	2.16661	2.37496	0.0255661	0.999977	0	5.19017	2.71119	0	0	0
B73_TE_homo_112385	5.78281	1.486	0.0256073	0.999977	0	0	0	1.81737	0.79881	1.57038
B73_TE_homo_548860	5.03088	0.998459	0.0256223	0.999977	13.9	8.22056	6.65596	4.87055	12.8449	5.61149
B73_TE_homo_526565	4.75876	0.84552	0.0257401	0.999977	24.0693	23.4873	12.678	38.6551	37.3792	53.4427
B73_TE_homo_738743	4.64912	0.787421	0.0258727	0.999977	29.8498	7.76746	15.7228	15.3403	16.8568	6.62774
B73_TE_homo_956737	-2.15302	3.58118	0.0259706	0.999977	0.994993	5.17831	5.24092	7.67015	12.3616	1.10462
B73_TE_homo_594426	4.38631	0.655407	0.0260166	0.999977	2.85032	22.2511	45.0404	3.66206	0	3.16437
B73_TE_homo_605370	4.19974	3.18604	0.0260318	0.999977	0.0919123	0.179379	0.67778	0.118088	0.103809	0.102039
B73_TE_homo_18743	4.65437	0.790427	0.0261454	0.999977	0.426266	0	0.449053	0.182554	0	0.630977
B73_TE_homo_261409	1.64604	4.41776	0.0261648	0.999977	7.2208	98.6467	53.2477	9.27723	142.721	4.00821
B73_TE_homo_545952	3.31152	3.10281	0.0262011	0.999977	5.57488	3.62672	8.80937	1.79064	4.72238	7.73643
B73_TE_homo_125012	4.61971	0.770472	0.026489	0.999977	12.5113	8.13917	3.95404	1.60744	0	5.55593
B73_TE_homo_825122	4.39501	0.660223	0.0265844	0.999977	0.72623	3.30712	0.765053	1.86611	1.64047	0.403124
B73_TE_homo_339421	4.67535	2.4182	0.02664	0.999977	0.518358	0.44962	2.18427	1.99794	3.12242	3.06918
B73_TE_homo_977060	3.64082	1.68375	0.0266616	0.999977	0	0.656769	2.65884	0	1.71037	1.1208
B73_TE_struc_19852	1.97091	6.80889	0.0267173	0.999977	0.911279	2.37132	6.71996	1.1708	2.05847	2.02337
B73_TE_homo_970059	-3.57129	1.07322	0.0267305	0.999977	2.7078	21.1386	17.1153	0	9.1749	0
B73_TE_homo_825884	4.39789	0.661826	0.0267744	0.999977	7.25535	1.96664	2.07004	3.88401	7.17018	6.71231
B73_TE_homo_1226887	4.39789	0.661826	0.0267744	0.999977	3.99044	5.19193	25.2226	1.70896	6.00929	5.90683
B73_TE_homo_3629	-1.34604	5.31674	0.0268183	0.999977	12.7179	21.0022	49.9841	5.65612	23.2036	28.2385
B73_TE_homo_784187	4.62762	0.775003	0.0269221	0.999977	18.052	61.067	30.4273	23.1931	16.3109	12.0246
B73_TE_homo_954478	2.97024	1.8105	0.0270086	0.999977	10.1543	11.0097	28.5256	8.6974	24.8487	15.0308
B73_TE_homo_325885	4.52937	0.726272	0.0270457	0.999977	4.89151	3.18215	3.86475	4.71343	2.76234	5.43047
B73_TE_homo_45336	7.75329	3.09861	0.0270613	0.999977	4.23567	16.533	8.9242	5.44195	4.78393	4.70236
B73_TE_homo_45302	4.6298	0.776319	0.0270649	0.999977	6.13914	0	1.61683	3.94376	0	0
B73_TE_homo_848388	4.53077	0.727048	0.0271252	0.999977	4.93931	1.60662	1.30084	6.34599	0	0
B73_TE_homo_503081	4.11399	3.27911	0.0271312	0.999977	3.44629	0	3.63053	2.95185	0	0
B73_TE_homo_838123	4.97574	0.967476	0.0271855	0.999977	0.781633	1.01698	0.274473	1.67373	0	0
B73_TE_homo_503079	4.75877	0.845519	0.0272151	0.999977	9.24615	0	12.1755	5.93969	20.886	5.13246
B73_TE_homo_357216	4.67446	0.802041	0.0272196	0.999977	0.0802736	0.0522217	0.253695	0	0.135996	0.0445592
B73_TE_homo_13233	4.75794	0.845169	0.0272295	0.999977	4.08504	6.37802	14.6316	8.39749	0	3.62812
B73_TE_homo_605339	3.14783	2.30003	0.0274137	0.999977	0	17.6155	49.9197	0	0	11.2731
B73_TE_homo_214251	-2.02247	2.2731	0.0275367	0.999977	5.47821	14.9681	16.7361	2.11151	2.47493	4.25727
B73_TE_homo_320449	6.06392	1.68976	0.0276279	0.999977	7.9391	12.9119	16.727	0	8.96675	11.0173
B73_TE_struc_14863	4.05642	1.99365	0.0276833	0.999977	0	17.0081	20.6564	0	0	3.62812
B73_TE_homo_599328	-3.47964	0.614792	0.0277665	0.999977	4.30787	3.73662	12.1018	0	0	1.59417
B73_TE_homo_182180	-3.06124	0.785078	0.0278205	0.999977	18.1964	0	15.9743	11.6893	0	6.73379
B73_TE_homo_1112401	4.50422	0.711917	0.0278543	0.999977	25.7241	40.5156	34.5872	31.3106	40.5225	39.8315
B73_TE_homo_565117	4.79248	0.865342	0.0279878	0.999977	36.4512	14.2279	26.8799	37.4657	32.9356	12.1402
B73_TE_homo_513051	-3.09824	1.30409	0.0282967	0.999977	2.12973	8.31293	3.36538	1.36813	1.2027	3.54659
B73_TE_homo_117587	4.65391	0.790237	0.0283813	0.999977	77.494	179.853	145.622	83.4182	184.512	134.862
B73_TE_homo_759082	3.29028	1.44122	0.0285932	0.999977	7.76629	0	0	9.35444	0	0
B73_TE_homo_264466	-2.14714	1.45763	0.0286509	0.999977	12.4975	2.71007	6.58282	13.3806	7.05762	6.93728
B73_TE_homo_116722	4.24802	0.591657	0.0287943	0.999977	0	8.86048	11.9568	0	5.12769	10.0805
B73_TE_homo_1216053	4.24802	0.591657	0.0287943	0.999977	3.90817	20.3395	16.4684	5.02118	13.2421	13.0163
B73_TE_struc_14867	2.43382	6.56717	0.0289043	0.999977	156.506	285.08	304.098	138.52	164.98	131.278
B73_TE_struc_21583	1.77576	3.67951	0.0289751	0.999977	3.92164	6.80322	8.26258	6.71799	5.90569	2.90249
B73_TE_homo_1270800	-1.65166	2.63985	0.0290347	0.999977	1.93414	5.033	0	2.48497	4.369	4.29451
B73_TE_homo_168959	2.44443	3.29437	0.0290521	0.999977	0	8.40739	2.26908	5.53471	2.43274	4.78252
B73_TE_homo_29077	4.50006	0.709578	0.0290846	0.999977	7.282	4.45861	1.35376	8.80551	3.38659	4.7555
B73_TE_homo_559217	4.50144	0.710358	0.0291711	0.999977	1.17004	1.52233	2.87603	4.50976	4.84546	2.16493
B73_TE_homo_852022	3.46232	1.55799	0.0292118	0.999977	40.0963	52.1689	522.237	14.0496	28.8186	32.374
B73_TE_homo_648853	4.74289	0.836204	0.0292305	0.999977	7.06383	9.19069	101.7	0	2.65939	2.61405
B73_TE_homo_885612	4.74289	0.836204	0.0292305	0.999977	4.4252	0	0	0	3.332	3.27519
B73_TE_homo_932548	4.9472	0.950067	0.029299	0.999977	4.20807	3.57071	2.8911	4.23117	4.75277	3.85925
B73_TE_homo_517963	4.74329	0.836582	0.0293076	0.999977	0	0.0404157	0.163618	0.0399094	0.0701675	0.0344855
B73_TE_homo_832715	4.85098	0.895667	0.0293606	0.999977	0.543989	1.23861	0.931238	0.174728	0.384002	0.377454
B73_TE_homo_1131950	4.53131	0.727255	0.0295296	0.999977	3.1679	9.61737	7.78692	0	3.57796	1.17232
B73_TE_homo_923921	-1.21722	5.95439	0.0296302	0.999977	10.5892	16.533	11.1552	16.3258	16.7438	7.05355
B73_TE_homo_387710	4.40161	0.664006	0.0296358	0.999977	0	0	7.58274	15.4131	5.41977	13.3184
B73_TE_homo_952938	-3.00095	1.28872	0.0296553	0.999977	9.05681	6.73356	4.08899	10.805	9.49848	10.7729
B73_TE_struc_12793	-3.23111	1.37598	0.0296946	0.999977	12.1171	2.25221	5.47066	8.89597	9.77539	15.3739
B73_TE_homo_816134	-2.82136	2.8023	0.0297667	0.999977	14.0405	12.1786	14.791	0	5.28595	25.9791
B73_TE_homo_197704	4.68103	0.805778	0.0297809	0.999977	0	17.3064	7.00628	0	0	7.38354
B73_TE_homo_255963	4.63724	0.78065	0.029798	0.999977	4.62308	16.0401	14.6107	0	0	0
B73_TE_homo_171487	4.40449	0.665607	0.0298255	0.999977	0.539057	0.526022	0	0	0.152208	0.299226
B73_TE_homo_273564	3.3642	1.49092	0.0298528	0.999977	3.44368	1.86689	0.60463	0.737403	7.13063	0.318593
B73_TE_homo_53584	4.68364	0.807272	0.0299128	0.999977	6.10454	1.58851	0.643088	3.13723	7.58419	2.71086
B73_TE_homo_707063	4.86494	0.904	0.0299886	0.999977	0	22.4197	12.1018	0.922452	0	0
B73_TE_homo_1250840	4.53852	0.731493	0.0300293	0.999977	2.05656	16.0546	15.8877	2.64225	6.19403	1.5221
B73_TE_homo_864775	2.23638	2.4282	0.0300431	0.999977	12.9236	2.80246	2.26908	13.8368	14.5964	14.3476
B73_TE_struc_24013	2.32924	1.78791	0.0300526	0.999977	4.47747	1.94186	3.14455	1.91754	0	3.31387
B73_TE_homo_379142	4.26566	0.601358	0.0300593	0.999977	0	0.184455	0	0.182145	0.480361	0.314781
B73_TE_homo_912291	4.26566	0.601358	0.0300593	0.999977	0	1.22695	0.993428	4.84631	3.19524	4.18768
B73_TE_homo_1050277	4.26566	0.601358	0.0300593	0.999977	3.87488	6.16192	3.62846	5.53157	3.89017	4.30182
B73_TE_homo_1265823	4.37395	0.648398	0.0303628	0.999977	0	0.9767	2.76783	0.964464	0	0.833389
B73_TE_homo_47431	4.54682	0.736137	0.0305115	0.999977	49.7798	14.9465	16.1357	68.8764	34.599	38.2601
B73_TE_homo_66022	-1.66676	2.52095	0.0305482	0.999977	13.4192	13.0947	14.1366	12.9307	11.3671	26.0711
B73_TE_homo_1142816	4.52384	0.723168	0.0306127	0.999977	1.60074	5.02299	5.85249	1.45173	2.23333	1.98618
B73_TE_homo_1002273	3.09751	1.25178	0.0307122	0.999977	11.4628	3.1959	2.58763	3.15586	11.0971	3.63595
B73_TE_homo_152915	5.27931	1.1498	0.0307388	0.999977	6.68004	2.17284	1.75929	2.14561	7.54471	1.85402
B73_TE_homo_1068245	1.81286	5.57245	0.0307881	0.999977	17.1203	35.0037	25.765	18.8537	22.0987	10.8609
B73_TE_homo_603639	5.70128	1.42895	0.0308008	0.999977	381.141	685.195	410.151	510.749	458.249	379.913
B73_TE_homo_555702	-2.23836	1.37767	0.0308181	0.999977	7.64299	7.95538	12.8825	7.85572	3.45292	3.39405
B73_TE_homo_1250370	-3.11743	0.80822	0.0308314	0.999977	0	10.9002	4.41279	0	4.73107	2.3252
B73_TE_homo_932552	4.38116	0.652419	0.0308532	0.999977	1.08935	18.4254	18.3613	2.79916	0	2.41874
B73_TE_homo_398589	4.31476	2.12421	0.0309153	0.999977	0	0.444537	0.163604	0	0.0350809	0.0344827
B73_TE_homo_947367	-1.74541	2.12379	0.030964	0.999977	914.281	626.697	347.676	355.263	186.376	321.835
B73_TE_homo_1247781	4.5551	0.740773	0.0309911	0.999977	0	10.6453	5.74616	28.0319	12.3212	42.3889
B73_TE_homo_468408	-2.26772	1.10725	0.0309978	0.999977	5.18806	3.61191	3.35595	4.56065	5.654	4.59765
B73_TE_homo_1224682	4.38407	0.654028	0.0310457	0.999977	13.1858	34.3119	52.0902	25.4115	22.3389	21.958
B73_TE_homo_942272	2.98864	1.76703	0.0310575	0.999977	2.91609	15.1764	6.14397	0	13.1742	3.2374
B73_TE_homo_1019345	4.53269	0.72803	0.0311007	0.999977	0	7.87075	6.37273	7.77215	4.55492	0
B73_TE_struc_17146	2.91244	2.26755	0.0311119	0.999977	25.3723	13.5931	7.07524	24.928	27.8137	24.854
B73_TE_homo_151622	4.38551	0.65483	0.0311434	0.999977	11.4876	9.34155	1.51272	5.53471	8.10913	17.5359
B73_TE_homo_437997	4.38551	0.65483	0.0311434	0.999977	23.027	12.7608	13.4766	7.67015	11.0773	20.3566
B73_TE_homo_637412	4.38551	0.65483	0.0311434	0.999977	1.23082	1.60141	1.29662	7.90673	5.56055	13.6643
B73_TE_homo_757298	4.38551	0.65483	0.0311434	0.999977	46.8015	3.04465	2.46517	108.234	60.7885	67.5457
B73_TE_homo_14397	2.39182	2.31035	0.0311932	0.999977	107.504	75.6247	62.8569	116.312	117.933	122.204
B73_TE_homo_182520	4.53493	0.729374	0.0312672	0.999977	1.89546	1.23308	0	9.74109	10.7041	5.26077
B73_TE_homo_659178	3.19001	1.91479	0.0314225	0.999977	1.14088	5.35073	5.31061	1.29536	1.58823	1.88516
B73_TE_homo_121071	4.38922	0.657014	0.0314346	0.999977	0.926876	7.2357	1.95285	3.57253	1.04685	7.20301
B73_TE_homo_162551	4.38922	0.657014	0.0314346	0.999977	0	8.57798	6.94535	12.7058	11.1694	7.31933
B73_TE_homo_463430	4.38922	0.657014	0.0314346	0.999977	13.4988	17.5632	0	10.1169	36.8448	37.4654
B73_TE_homo_230745	5.0385	1.00315	0.0314745	0.999977	0.196421	3.83342	1.44845	0	0.221846	0.218063
B73_TE_homo_539114	3.33187	1.40279	0.0315827	0.999977	23.1011	27.6927	20.0978	25.1781	28.7298	27.6636
B73_TE_homo_597206	4.54045	0.732473	0.031592	0.999977	27.7783	12.756	25.8206	31.4906	16.6097	32.6531
B73_TE_homo_549017	2.66739	1.59801	0.0316747	0.999977	2.33431	3.03715	0.98364	1.19964	1.58188	1.0366
B73_TE_homo_1229583	-3.00936	0.780042	0.0317359	0.999977	16.3402	34.0161	6.88548	4.19875	11.0732	3.62812
B73_TE_homo_1068259	-2.66169	1.11586	0.031954	0.999977	0.977042	12.7122	8.23418	1.2553	0	1.08469
B73_TE_homo_1223719	1.84531	5.10818	0.0319838	0.999977	3.39993	0	1.79084	4.3682	3.84002	0
B73_TE_homo_420649	-2.63647	1.09111	0.0319942	0.999977	1.25113	0.651133	0.527205	1.60744	2.54354	1.66678
B73_TE_struc_16167	4.39725	0.661601	0.0320127	0.999977	0	6.75662	2.73533	0	5.86524	5.76523
B73_TE_homo_1053691	4.39725	0.661601	0.0320127	0.999977	0.941844	0.612713	0.992194	1.81511	2.12751	1.04562
B73_TE_homo_1087559	3.73238	2.33803	0.0320265	0.999977	9.09821	1.31529	2.12991	2.59762	2.28353	1.1223
B73_TE_homo_1074262	4.55246	2.31665	0.0322279	0.999977	37.5549	23.9702	15.4269	47.0364	0	0
B73_TE_homo_110704	4.3061	2.88284	0.0322924	0.999977	9.24615	17.1858	6.95745	8.48527	0	0
B73_TE_homo_240053	-3.31176	0.528048	0.0324153	0.999977	10.4722	8.17514	17.6512	8.07273	0	0
B73_TE_homo_264050	-3.31176	0.528048	0.0324153	0.999977	33.2791	47.0643	51.8251	24.1668	22.8789	9.63805
B73_TE_homo_739136	-3.31176	0.528048	0.0324153	0.999977	19.4962	0	11.4102	27.8317	19.5731	9.61969
B73_TE_homo_1155800	-3.31176	0.528048	0.0324153	0.999977	12.1504	6.32351	7.67996	24.9772	30.1909	26.9783
B73_TE_homo_311795	4.40597	0.666409	0.0325763	0.999977	2.58892	2.88722	3.50656	4.75175	6.26579	5.74835
B73_TE_homo_923776	4.40597	0.666409	0.0325763	0.999977	0	0.574028	0.232387	0.283418	0	0.244901
B73_TE_homo_182704	-3.11555	1.32616	0.0325829	0.999977	27.6797	7.8291	22.8205	27.8317	13.5924	24.0492
B73_TE_homo_605281	3.0702	1.23435	0.0326919	0.999977	0	0.277761	0.506015	0.0685703	0.602791	0.355507
B73_TE_homo_352828	-3.05435	0.806215	0.0326988	0.999977	8.06579	10.4943	8.49698	10.3629	13.6648	13.4318
B73_TE_homo_770160	4.69365	0.813054	0.032751	0.999977	2.59652	20.2699	13.6766	0	0	5.76523
B73_TE_homo_129967	4.41029	0.668808	0.0328588	0.999977	7.89775	1.71262	5.54664	3.38232	1.48667	2.92265
B73_TE_homo_689001	4.41029	0.668808	0.0328588	0.999977	437.736	482.333	284.625	434.582	613.857	451.089
B73_TE_struc_876	1.65642	3.21634	0.0330351	0.999977	8.01412	8.21529	6.84358	9.20443	11.3143	11.1214
B73_TE_struc_9905	3.69223	4.21693	0.0332611	0.999977	21.5975	11.0922	9.5798	5.11152	8.98691	18.2983
B73_TE_homo_946724	-3.09564	1.82645	0.0332844	0.999977	2.20616	3.34882	3.48615	0.47241	0	0
B73_TE_homo_955605	3.0746	1.30168	0.0333067	0.999977	1.29826	6.75662	1.36766	1.66799	2.93262	0
B73_TE_homo_614538	-3.39267	0.981424	0.0333757	0.999977	0	21.2601	0	0	3.69105	7.25623
B73_TE_homo_969787	-3.40125	0.932014	0.0334942	0.999977	0	7.7879	10.5094	5.12689	6.76046	0
B73_TE_homo_370603	5.32649	1.17931	0.0335147	0.999977	11.4013	3.70852	7.50673	3.66206	8.04816	9.49312
B73_TE_homo_295207	-3.30246	0.530623	0.0335385	0.999977	13.0721	42.5201	13.771	4.19875	14.7642	25.3968
B73_TE_homo_607418	-3.30246	0.530623	0.0335385	0.999977	18.663	22.7646	17.2031	13.4877	14.4916	29.7841
B73_TE_homo_1271442	-3.30246	0.530623	0.0335385	0.999977	34.726	11.2954	24.3883	22.3078	6.53683	25.7015
B73_TE_homo_47098	4.42127	0.67498	0.0336001	0.999977	32.8547	16.4411	26.6239	25.9762	22.8353	39.2804
B73_TE_homo_155778	4.23498	0.584427	0.0336037	0.999977	3.1354	2.75125	2.38125	2.15469	1.15297	4.53323
B73_TE_homo_177905	4.23498	0.584427	0.0336037	0.999977	7.29023	15.8088	12.7999	12.4886	2.74463	5.39566
B73_TE_homo_529140	4.23498	0.584427	0.0336037	0.999977	0.243164	0	0.512326	0	0.0915463	0.269956
B73_TE_homo_421207	4.2365	0.585257	0.0337136	0.999977	0.237081	0.308464	0.0624387	0	0.133884	0.0658008
B73_TE_homo_1050097	4.42563	0.677374	0.0338719	0.999977	8.6981	15.0894	12.981	9.31271	18.8293	20.1177
B73_TE_homo_842181	3.70565	3.5793	0.0338937	0.999977	1.95215	0.293068	0.158193	1.15759	1.69603	1.5004
B73_TE_homo_345144	-3.29946	0.531479	0.0339108	0.999977	1.1773	0	0	3.02518	1.3297	2.61405
B73_TE_homo_957045	-3.29946	0.531479	0.0339108	0.999977	88.4548	53.4336	56.5757	113.646	78.4964	73.6508
B73_TE_homo_1142650	2.2057	1.93721	0.0339503	0.999977	2.34008	3.04465	0	6.01302	7.92893	2.59791
B73_TE_homo_280000	1.77731	3.02952	0.0340104	0.999977	2.60365	4.13286	3.51084	2.94374	2.94067	3.58426
B73_TE_homo_735790	4.92056	0.934024	0.034013	0.999977	10.6288	13.829	11.197	22.7596	24.0091	23.5997
B73_TE_homo_389916	4.24111	0.587751	0.0340381	0.999977	4.54911	2.63058	3.19486	5.84465	5.13795	8.97838
B73_TE_homo_697724	4.24111	0.587751	0.0340381	0.999977	1.62236	1.40723	11.3939	0	0	0.600373
B73_TE_homo_866556	4.24111	0.587751	0.0340381	0.999977	20.4915	8.88709	21.5869	17.5515	19.2866	18.9577
B73_TE_homo_849495	5.39002	1.22082	0.0340425	0.999977	11.8931	6.76987	5.48138	2.86503	10.9139	13.2035
B73_TE_homo_270356	1.99029	2.24298	0.0340567	0.999977	12.2288	3.67171	2.97289	1.20857	12.7492	17.7535
B73_TE_homo_706745	4.72987	0.828706	0.0342745	0.999977	6.68846	4.35115	8.05259	3.68283	9.44277	12.7293
B73_TE_homo_854886	-3.31779	0.943849	0.0343564	0.999977	0.422622	6.04857	9.34952	1.08596	1.43198	0.938376
B73_TE_homo_440003	3.06927	1.23376	0.0343922	0.999977	0	0	0.211681	0.103266	0	0
B73_TE_homo_730662	4.62186	0.771789	0.034394	0.999977	33.2537	497.56	497.446	32.0431	24.4128	29.5341
B73_TE_homo_31119	2.49848	1.48537	0.0344054	0.999977	4.21214	10.9607	13.3119	5.41172	9.51471	14.0287
B73_TE_homo_317042	2.13384	1.92848	0.0344319	0.999977	4.89151	6.3643	10.306	15.7114	2.76234	5.43047
B73_TE_homo_273579	4.2465	0.590828	0.0344726	0.999977	7.45739	6.85991	7.15552	8.36067	5.68665	6.96075
B73_TE_homo_706741	4.2465	0.590828	0.0344726	0.999977	1.85066	0.38019	0.10261	2.87828	1.54015	1.40576
B73_TE_homo_740137	4.2465	0.590828	0.0344726	0.999977	9.39898	12.2289	9.90144	8.05049	14.1541	13.9128
B73_TE_homo_876717	4.2465	0.590828	0.0344726	0.999977	56.8638	3.5231	22.8205	34.7896	18.3498	36.0739
B73_TE_homo_911875	4.3696	0.645982	0.0344737	0.999977	47.0597	30.6145	19.2793	23.513	5.90569	37.7324
B73_TE_homo_1086133	3.65931	4.17353	0.0345199	0.999977	69.6249	55.3672	67.7987	75.3791	76.6147	90.0426
B73_TE_homo_183559	4.09438	0.524859	0.0346721	0.999977	5.05456	2.63058	2.66239	3.24703	2.85441	5.61149
B73_TE_homo_901962	4.09438	0.524859	0.0346721	0.999977	7.43318	3.14316	4.37206	5.73005	4.96724	5.98284
B73_TE_homo_970296	3.42705	3.28855	0.0346747	0.999977	0	0	0.105067	0	0.225289	0.221448
B73_TE_homo_1130930	4.50779	0.714044	0.0346889	0.999977	4.41489	1.91473	1.86036	6.05037	3.98909	6.20836
B73_TE_struc_14907	1.92001	5.44249	0.0347464	0.999977	15.7955	13.7009	5.54664	6.76465	20.8134	11.6906
B73_TE_homo_1046417	4.51252	0.716589	0.0349319	0.999977	10.5695	3.66716	8.16531	7.24245	14.3251	18.7745
B73_TE_homo_803181	5.50829	1.29806	0.0350875	0.999977	0	2.25221	0	15.568	17.5957	9.60871
B73_TE_homo_241630	4.25875	0.597462	0.0353258	0.999977	22.957	17.0633	14.7257	18.4302	13.1269	10.7526
B73_TE_homo_1243952	4.25875	0.597462	0.0353258	0.999977	27.078	16.0141	5.18647	69.5792	13.9014	10.9315
B73_TE_homo_110642	4.09393	3.20527	0.0353994	0.999977	0.0322302	0.293542	0.169766	0	0	0.0357815
B73_TE_homo_650913	-1.16232	5.85065	0.0354687	0.999977	5.28966	0	0	4.53074	1.99145	1.9575
B73_TE_homo_1016548	-2.95845	1.03635	0.035491	0.999977	0	0	0	0.632949	0.278208	0.820393
B73_TE_homo_867518	5.34902	1.19403	0.0355225	0.999977	0	0.0555256	0.134873	0.10966	0.0482002	0.0947566
B73_TE_homo_6229	4.26105	0.598873	0.0355433	0.999977	0	0.981559	0	0.484631	0.213016	0
B73_TE_homo_569444	3.48583	1.50716	0.0355661	0.999977	0	0	1.42628	0.86974	1.52915	3.00615
B73_TE_homo_839373	-3.11023	1.10107	0.0356385	0.999977	0.950106	1.85426	0	0	2.14618	1.05479
B73_TE_homo_554179	4.38695	0.655633	0.0356405	0.999977	0.234732	0.203605	0	0.100527	0	0.434326
B73_TE_homo_1122911	4.38695	0.655633	0.0356405	0.999977	0.608495	0	0	2.34537	1.37452	0
B73_TE_homo_101715	4.61442	0.767448	0.0356449	0.999977	1.82548	1.58341	0	2.34537	2.74903	0
B73_TE_homo_858616	4.64697	0.786108	0.0357107	0.999977	0.377743	0.0702112	0.170544	0.138663	0.548535	0.359455
B73_TE_homo_695182	4.26414	0.600531	0.0357518	0.999977	0.432014	0	0.682663	0.832572	1.34182	1.31894
B73_TE_homo_693949	2.7331	1.58763	0.0357578	0.999977	3.94888	0	8.31996	10.147	13.3801	30.6878
B73_TE_homo_7434	5.35254	1.19634	0.0358675	0.999977	0	0.0557263	0.0902402	0.0550282	0.0967489	0.0950992
B73_TE_homo_864499	-1.89862	1.75852	0.0358759	0.999977	2.29753	23.9144	14.5221	8.85554	7.78477	7.65203
B73_TE_struc_15383	1.41	4.37581	0.0359065	0.999977	2.19128	11.4042	4.61685	5.63069	0	2.43273
B73_TE_homo_864091	4.26717	0.602185	0.0359636	0.999977	10.6288	23.0483	14.9293	22.7596	4.00152	0
B73_TE_homo_85640	4.63952	0.781786	0.0360005	0.999977	44.1661	23.9434	15.509	23.6434	24.9415	28.6022
B73_TE_homo_1177839	4.52991	0.726479	0.0360192	0.999977	9.63794	8.35989	10.1532	4.12758	21.771	10.6999
B73_TE_homo_819237	-2.75612	0.933564	0.0360753	0.999977	1.44335	2.09887	0.98386	0.981745	3.35625	2.16793
B73_TE_homo_110495	-2.60951	1.83692	0.036077	0.999977	4.45991	2.90137	2.34916	14.3251	25.186	7.42697
B73_TE_homo_139958	4.27026	0.603841	0.0361704	0.999977	0.0911718	0.0790819	0.0320152	0	0.171622	0.101217
B73_TE_homo_360536	4.27026	0.603841	0.0361704	0.999977	3.16203	7.31394	4.81154	8.1251	7.93628	6.24077
B73_TE_homo_1030840	4.27026	0.603841	0.0361704	0.999977	50.174	90.6679	70.4749	68.0444	56.6685	34.0403
B73_TE_struc_3652	2.29002	1.76077	0.0361765	0.999977	1.37852	7.17431	2.90442	0	3.11391	0
B73_TE_homo_619689	2.99429	1.18755	0.036219	0.999977	1.37518	2.38565	1.4487	0.588941	0.517729	1.5267
B73_TE_homo_65336	2.97127	1.75451	0.0362239	0.999977	0	0.657996	0.639314	0.129951	0	0.224579
B73_TE_homo_782569	4.53406	0.728805	0.0362623	0.999977	26.7945	3.87356	6.79536	22.9502	8.96675	13.7716
B73_TE_homo_178898	4.27177	0.604667	0.0362755	0.999977	3.86829	0.718999	3.49293	4.25995	1.24829	3.68101
B73_TE_homo_570112	4.27177	0.604667	0.0362755	0.999977	19.5883	8.99514	9.1039	7.40204	11.0619	10.2337
B73_TE_homo_632020	4.27177	0.604667	0.0362755	0.999977	8.30129	3.60025	29.1502	21.3309	21.8769	30.7198
B73_TE_homo_1015658	4.27177	0.604667	0.0362755	0.999977	1.10781	0.432408	0.933625	1.4233	1.00096	1.35286
B73_TE_homo_955133	4.23037	0.58193	0.0362822	0.999977	7.02023	0	0	3.00651	5.28595	0
B73_TE_struc_24280	4.23037	0.58193	0.0362822	0.999977	3.29645	12.867	6.94535	2.11763	5.58472	3.65967
B73_TE_homo_1172764	4.23037	0.58193	0.0362822	0.999977	2.60843	4.52508	7.32767	2.23419	0.982023	1.93056
B73_TE_homo_233921	1.88481	4.39907	0.0364847	0.999977	0.29387	2.29411	2.78622	0	0	0
B73_TE_homo_58787	4.39936	0.662629	0.0364982	0.999977	0.373858	3.89139	4.33228	0	0	0.830102
B73_TE_homo_525937	4.39936	0.662629	0.0364982	0.999977	2.50226	0.813917	0.659006	5.62604	4.23923	9.02838
B73_TE_homo_949849	4.39936	0.662629	0.0364982	0.999977	2.64653	4.74948	6.15284	3.16574	2.26759	2.7355
B73_TE_struc_26305	1.41295	5.01955	0.0366568	0.999977	0	12.5665	5.08736	0	0	5.36129
B73_TE_homo_320450	6.4293	1.96983	0.0367191	0.999977	2.30451	8.99514	4.85542	1.48041	2.60281	0
B73_TE_homo_492652	-3.27792	0.53807	0.0367592	0.999977	0.42404	3.86201	2.68025	2.17921	2.39464	1.88305
B73_TE_homo_294126	-2.5382	1.21267	0.0368663	0.999977	0	2.9301	0	2.89339	1.69569	1.66678
B73_TE_struc_1121	4.23959	0.586922	0.0369344	0.999977	0.704632	2.38366	2.9692	0.905306	1.59168	1.40809
B73_TE_homo_170813	4.23959	0.586922	0.0369344	0.999977	0.264544	1.54888	2.09015	0	0.149394	0
B73_TE_homo_447687	4.23959	0.586922	0.0369344	0.999977	1.58616	4.12748	1.11397	2.03788	0	1.76093
B73_TE_homo_1143240	4.23959	0.586922	0.0369344	0.999977	0.415216	2.70117	2.62448	0.533466	0.468962	0.460966
B73_TE_homo_1187131	4.64083	0.782538	0.0370597	0.999977	0	2.25221	3.6471	2.22399	0	0
B73_TE_homo_509574	4.24263	0.588581	0.0371528	0.999977	2.56143	1.11089	0.899455	0	1.92866	0.947887
B73_TE_homo_414163	4.24189	0.588335	0.0371572	0.999977	2.72728	14.1938	14.3654	0	0	6.05556
B73_TE_homo_649315	4.24189	0.588335	0.0371572	0.999977	1.31858	4.07454	2.95178	2.54115	3.35083	3.84265
B73_TE_homo_882500	4.24189	0.588335	0.0371572	0.999977	2.14783	0	2.26265	2.75952	3.63877	0
B73_TE_homo_1113046	2.06519	3.56521	0.0372222	0.999977	0.285892	0.371971	0.60235	0.367311	0.645795	0.634784
B73_TE_homo_415889	-1.62498	2.53442	0.0372532	0.999977	5.38265	3.16817	3.10522	3.62245	5.35565	4.97977
B73_TE_homo_433731	4.24341	0.589165	0.0372662	0.999977	2.91289	3.51923	1.31512	2.13855	3.28994	3.92681
B73_TE_homo_684386	4.24341	0.589165	0.0372662	0.999977	5.11519	26.6213	43.1091	38.7015	0	3.78586
B73_TE_struc_29397	2.14909	2.94456	0.0373029	0.999977	0.736101	1.19717	2.13249	1.41861	0.207846	1.02151
B73_TE_homo_957544	2.06673	2.33468	0.0374593	0.999977	7.39692	52.9324	62.3388	21.3829	27.1517	32.8477
B73_TE_homo_703598	-2.44527	2.10718	0.037471	0.999977	1.11717	3.39159	2.35378	1.43533	2.10296	0.82684
B73_TE_homo_817170	4.64864	0.787232	0.0375635	0.999977	1.48664	0.967125	4.69833	1.91002	1.67907	1.65044
B73_TE_homo_482008	5.08037	1.02686	0.0376174	0.999977	1.32088	6.87434	0	0	8.95113	1.46642
B73_TE_homo_840948	4.25111	0.593318	0.0377993	0.999977	2.73713	5.59626	9.06227	1.25594	3.75387	3.03871
B73_TE_homo_999316	4.91054	0.927934	0.0378419	0.999977	4.513	3.91455	2.37713	3.22126	5.38034	2.50513
B73_TE_homo_999322	4.91054	0.927934	0.0378419	0.999977	0.672149	1.31179	1.7702	0.431786	0.759153	0.373104
B73_TE_struc_15271	3.04499	3.82228	0.0378892	0.999977	1.18281	1.53895	3.73814	1.51967	2.67184	3.28285
B73_TE_homo_389392	4.51943	0.720476	0.0379062	0.999977	1.18838	1.54619	8.76334	0	9.39541	21.109
B73_TE_homo_389395	4.51943	0.720476	0.0379062	0.999977	1.06359	4.54684	2.96117	1.17127	9.95327	3.54232
B73_TE_homo_45335	5.22446	1.11601	0.037941	0.999977	7.26694	28.3649	29.3458	3.11217	21.8869	12.1015
B73_TE_homo_784123	4.5208	0.721253	0.0379899	0.999977	1.64584	0	0.577942	1.40971	1.85888	1.21812
B73_TE_homo_1280209	3.21017	1.92984	0.0380763	0.999977	1.37602	2.68548	1.81197	3.09381	2.71972	1.90954
B73_TE_homo_469539	-3.65111	1.07387	0.0381034	0.999977	0.133342	0.346981	0.561882	0.171317	0.451807	0.296069
B73_TE_homo_1188698	-2.60314	0.855087	0.0381214	0.999977	0	0.803421	0.596299	0	0.0581189	0
B73_TE_homo_883324	4.25566	0.595803	0.0381217	0.999977	7.79518	3.73662	3.02544	2.63558	2.78027	2.27739
B73_TE_homo_779219	-2.20981	2.31158	0.0381273	0.999977	6.72945	2.91854	3.5446	1.44099	5.06701	1.24515
B73_TE_homo_700488	6.64021	4.18777	0.0381403	0.999977	7.49194	5.84862	1.57849	3.85023	5.07702	0
B73_TE_homo_46812	4.25723	0.596635	0.0382244	0.999977	9.0756	8.71095	5.01548	8.21952	4.87312	7.59797
B73_TE_homo_1068613	4.25723	0.596635	0.0382244	0.999977	3.81957	0	0	6.13419	0	1.0601
B73_TE_homo_102157	-2.95502	0.741881	0.0383936	0.999977	1.38537	2.09089	1.45943	0.996749	2.81644	3.75275
B73_TE_homo_920721	4.26027	0.59829	0.0384377	0.999977	54.156	19.377	38.5095	52.1844	38.2288	37.5769
B73_TE_homo_666595	3.74082	1.68708	0.0385014	0.999977	44.3618	15.7415	42.4849	67.3586	72.8787	62.6815
B73_TE_homo_1120036	4.69972	0.816595	0.0385018	0.999977	80.9711	38.3094	50.4044	52.0155	62.3537	57.2045
B73_TE_homo_330998	5.81573	1.5093	0.0385297	0.999977	0	1.00797	1.36021	0.663562	0.291664	0
B73_TE_homo_831484	4.66838	0.798485	0.038558	0.999977	1.33383	4.71045	9.33407	0.612031	1.07605	1.16348
B73_TE_homo_1161355	4.43082	0.680344	0.0386226	0.999977	0.396333	1.28916	8.14164	1.01841	0.447634	0.440002
B73_TE_homo_335066	1.61385	2.83341	0.0386315	0.999977	0	5.89522	7.1598	0	0.852913	1.67674
B73_TE_homo_1113125	2.22669	3.62541	0.0386576	0.999977	0	0.7792	3.78538	0	1.3528	0
B73_TE_homo_164064	-2.54631	0.832544	0.038774	0.999977	0	11.7437	20.3754	0	0	0
B73_TE_homo_297160	3.5325	1.60679	0.0388206	0.999977	1.96421	8.30575	8.79415	0.6309	1.10923	0
B73_TE_homo_1206984	-2.0767	3.10848	0.0390407	0.999977	5.03538	22.4623	37.8897	9.24202	3.24981	4.79159
B73_TE_homo_401698	4.49453	0.706457	0.0390712	0.999977	4.07626	13.259	12.8825	2.61857	2.30195	0
B73_TE_homo_99841	4.8486	0.894244	0.0394266	0.999977	1.61633	1.45592	2.6196	0.63897	3.0894	4.14098
B73_TE_homo_98375	2.02154	2.11184	0.0394354	0.999977	3.83352	7.20454	6.73075	4.37802	5.29189	3.78303
B73_TE_homo_165345	-2.87401	0.723984	0.0394592	0.999977	4.64194	10.066	3.26006	3.97596	1.7476	3.43561
B73_TE_homo_603822	7.34761	2.73814	0.0396386	0.999977	0	0.145669	0.707663	0.575374	0.379352	0
B73_TE_homo_284026	4.0757	0.514809	0.0397165	0.999977	0.368408	5.752	5.82154	0	0.832191	1.227
B73_TE_homo_804963	4.0757	0.514809	0.0397165	0.999977	0.845433	2.63997	5.70002	0.434482	1.14584	0.187717
B73_TE_homo_1205340	4.0757	0.514809	0.0397165	0.999977	1.08726	2.82926	8.0177	0.465635	0.409333	2.41412
B73_TE_homo_134381	4.38986	0.65724	0.0397281	0.999977	1.28138	3.0779	5.60721	1.39303	1.33592	0.765999
B73_TE_struc_8876	4.38986	0.65724	0.0397281	0.999977	0	2.02145	8.18356	0	3.50953	3.44969
B73_TE_homo_390972	4.69104	0.811563	0.0397376	0.999977	1.00024	5.20563	5.26857	0	0	0
B73_TE_homo_445476	2.99318	1.25052	0.0397413	0.999977	3.82921	27.4019	16.1357	4.91974	6.48731	12.7534
B73_TE_homo_707064	5.10843	3.53292	0.0398273	0.999977	0	1.00353	4.87517	0.990955	0.871134	0.42814
B73_TE_homo_33925	2.2177	1.9458	0.0398653	0.999977	291.392	136.191	283.127	138.12	162.957	116.208
B73_TE_homo_431499	-2.83545	0.955063	0.0399261	0.999977	148.077	153.594	108.29	186.204	176.954	188.857
B73_TE_homo_6265	4.75291	0.842049	0.0400108	0.999977	1.77146	0	1.86616	0	12.0045	7.86657
B73_TE_homo_1053184	-2.45171	2.2857	0.0400366	0.999977	6.48021	0	0	0	10.9785	10.7913
B73_TE_homo_821628	5.1516	1.07151	0.0400505	0.999977	14.1277	15.3178	7.44145	21.1763	31.9127	31.3686
B73_TE_homo_169594	4.63689	0.780279	0.0400668	0.999977	0	0	0.65966	0	0.282895	0.139036
B73_TE_homo_331886	4.08061	0.517393	0.0400967	0.999977	0.313818	0.408306	0	0	1.06332	1.04519
B73_TE_homo_352811	4.08061	0.517393	0.0400967	0.999977	0.378282	0.56249	0	0.277722	2.56348	1.73984
B73_TE_homo_736903	4.08061	0.517393	0.0400967	0.999977	0	4.66783	6.29902	0	0	0
B73_TE_homo_1001475	4.08061	0.517393	0.0400967	0.999977	14.6935	3.82352	3.0958	3.77562	1.65954	0
B73_TE_homo_1093254	4.08061	0.517393	0.0400967	0.999977	120.748	102.3	91.7044	75.764	63.4314	56.1149
B73_TE_homo_1174683	4.08061	0.517393	0.0400967	0.999977	0	13.5597	6.86182	0	0	1.44626
B73_TE_homo_974985	5.22765	1.11801	0.0401014	0.999977	0	0	3.98031	4.85436	2.84493	1.39821
B73_TE_homo_1107581	4.37104	0.646786	0.0402196	0.999977	13.539	52.8465	33.2798	17.3948	5.09717	0
B73_TE_homo_1184171	4.37104	0.646786	0.0402196	0.999977	0	0	2.91502	3.55514	25.0022	9.21595
B73_TE_homo_969992	4.08222	0.518251	0.0402245	0.999977	0	20.3395	0	0	17.6562	0
B73_TE_homo_1222898	4.08222	0.518251	0.0402245	0.999977	2.82905	14.7234	11.9211	7.26947	3.19524	9.42228
B73_TE_homo_71772	-2.49753	1.80828	0.0402605	0.999977	3.96955	10.3295	10.4544	0	2.24169	11.0173
B73_TE_homo_610680	1.08695	8.34113	0.0404785	0.999977	14.2516	25.9597	16.5148	14.6483	16.0963	30.0615
B73_TE_homo_603528	5.1846	1.09059	0.0404899	0.999977	6.7695	8.80774	3.5657	8.6974	7.64575	7.51539
B73_TE_homo_855895	2.94364	1.15745	0.0404902	0.999977	0	20.4567	3.68072	4.48898	5.91929	5.81836
B73_TE_homo_71749	-1.78813	2.10533	0.0405055	0.999977	0	17.0081	11.8037	4.79857	8.43669	0
B73_TE_homo_983021	-1.15117	5.16886	0.0405651	0.999977	50.0118	10.6156	8.83394	34.9421	45.4784	41.3481
B73_TE_homo_888765	3.05977	2.59352	0.0406307	0.999977	0.906919	0.589992	2.3885	3.49561	0	0
B73_TE_homo_607088	5.04198	1.00541	0.040665	0.999977	53.2941	15.1764	9.95746	39.016	56.5583	43.5374
B73_TE_homo_115508	1.81095	4.23161	0.0408352	0.999977	0.0659635	0	0.0694898	0.169499	0.149004	0.292926
B73_TE_homo_528946	4.08949	0.522281	0.0408689	0.999977	0.348751	0.226878	3.30655	0.672108	1.37863	0.967943
B73_TE_homo_659173	4.08949	0.522281	0.0408689	0.999977	0.62826	0.653939	6.61846	0.322873	1.13533	0.976477
B73_TE_homo_758423	4.08949	0.522281	0.0408689	0.999977	34.0409	18.1188	11.4102	21.8678	17.476	34.3561
B73_TE_struc_30046	4.08949	0.522281	0.0408689	0.999977	21.5393	11.2099	13.6145	16.6041	14.5964	9.56504
B73_TE_homo_1207131	-1.92324	2.77721	0.0408958	0.999977	8.55095	14.8341	3.00269	21.9724	0	6.32875
B73_TE_homo_323292	3.94084	1.8347	0.0409034	0.999977	1.25944	0.819325	1.32677	4.85436	4.2674	2.79642
B73_TE_homo_949145	-3.14168	0.831151	0.0409868	0.999977	5.28836	1.8107	4.98464	5.36404	4.08672	4.01703
B73_TE_homo_889798	2.65497	1.97279	0.0410916	0.999977	22.8025	25.9597	12.0108	21.9724	9.65779	15.8219
B73_TE_homo_228556	4.09277	0.524002	0.0411219	0.999977	2.98498	1.94186	1.57228	1.91754	0	0
B73_TE_homo_399630	4.09277	0.524002	0.0411219	0.999977	0.176623	0	0.124043	0	0.13299	0.196084
B73_TE_homo_388291	5.07735	1.02727	0.0411434	0.999977	85.4081	40.9403	14.2064	59.6786	57.5396	36.5967
B73_TE_homo_865454	5.07735	1.02727	0.0411434	0.999977	0.489572	0.424652	0.171915	0.838665	0.552943	0.543515
B73_TE_homo_175226	-1.90268	1.46686	0.0411493	0.999977	22.7455	36.1705	58.5725	29.2233	25.6897	16.8345
B73_TE_homo_269741	4.38842	0.656437	0.0413711	0.999977	270.103	154.135	164.735	249.615	155.209	126.258
B73_TE_homo_389389	4.38842	0.656437	0.0413711	0.999977	2.46164	3.20282	5.18647	6.32538	2.78027	4.0993
B73_TE_homo_1066421	4.38842	0.656437	0.0413711	0.999977	8.15252	14.5849	13.9561	6.54643	10.3588	3.39405
B73_TE_homo_974878	-2.19444	0.905786	0.0413791	0.999977	8.78545	5.1438	5.55306	16.3668	12.4033	16.5809
B73_TE_struc_8944	4.096	0.525716	0.0413808	0.999977	0.371031	0.526631	0.355332	0	0	0.0374465
B73_TE_homo_407090	4.096	0.525716	0.0413808	0.999977	1.83828	2.76452	2.21321	2.20845	1.53695	2.30587
B73_TE_homo_412435	4.096	0.525716	0.0413808	0.999977	4.59506	4.48394	6.05088	7.37961	9.08223	7.65203
B73_TE_homo_624174	4.096	0.525716	0.0413808	0.999977	3.38475	0	10.6971	13.0461	7.64575	18.7885
B73_TE_homo_846167	4.096	0.525716	0.0413808	0.999977	2.09615	4.44446	5.23426	1.19694	1.57832	1.89616
B73_TE_homo_1178942	-2.9347	0.747851	0.0414938	0.999977	1.40405	1.82679	0	0	4.75736	4.67624
B73_TE_homo_1180195	-2.47894	1.00539	0.041536	0.999977	2.9387	11.4705	15.479	7.55123	0	3.26249
B73_TE_homo_679405	5.06524	1.01983	0.0415604	0.999977	4.95545	0	10.4407	9.55009	5.59689	0
B73_TE_homo_673932	4.39129	0.658041	0.0415621	0.999977	0	0.613475	1.98686	0.605789	1.06508	2.09384
B73_TE_homo_957571	4.39129	0.658041	0.0415621	0.999977	4.54911	9.86467	10.7827	3.89644	5.99427	3.36689
B73_TE_homo_234826	4.09928	0.527436	0.0416338	0.999977	4.62308	6.01504	4.87022	5.93969	5.22149	2.56623
B73_TE_homo_418499	4.09928	0.527436	0.0416338	0.999977	4.12057	1.78708	4.34085	1.76469	0	3.04972
B73_TE_homo_619348	4.09928	0.527436	0.0416338	0.999977	1.21116	0	0	0	4.10379	2.68921
B73_TE_homo_734211	4.09928	0.527436	0.0416338	0.999977	0.0821435	2.77878	3.54792	0.422149	0.185552	0.547166
B73_TE_homo_1429813	4.09928	0.527436	0.0416338	0.999977	0	3.94488	4.89091	0.3652	0	0.420756
B73_TE_homo_339860	-2.05586	3.01528	0.0416383	0.999977	0.185398	1.08549	1.26951	0.0595494	0.157047	0.102913
B73_TE_homo_476266	-2.5809	1.0849	0.0416409	0.999977	2.49403	12.9798	14.4505	1.60215	7.04214	5.53765
B73_TE_homo_162123	5.76402	1.47289	0.0417493	0.999977	0	3.44919	13.9636	3.40598	0	8.82926
B73_TE_homo_65512	4.10089	0.528292	0.0417622	0.999977	3.29645	4.28899	0	0	7.4463	7.31933
B73_TE_homo_260202	4.10089	0.528292	0.0417622	0.999977	40.4649	19.3968	22.4358	8.20878	19.2432	30.7371
B73_TE_struc_6829	4.10089	0.528292	0.0417622	0.999977	11.009	8.71878	18.1526	8.60955	11.8934	5.31391
B73_TE_homo_447695	4.10089	0.528292	0.0417622	0.999977	0	5.28174	8.55297	0	0	0
B73_TE_homo_552681	4.10089	0.528292	0.0417622	0.999977	0.168	2.07654	2.38925	0.215845	0	0.746043
B73_TE_homo_829309	4.10089	0.528292	0.0417622	0.999977	10.9882	21.4449	0	17.6469	9.30787	30.4972
B73_TE_homo_1177491	4.10089	0.528292	0.0417622	0.999977	24.6564	48.1204	22.7277	59.3969	31.3289	10.2649
B73_TE_homo_1064163	4.3929	0.659194	0.0417668	0.999977	32.5763	17.7388	16.5658	46.7109	39.1551	43.3542
B73_TE_homo_24908	4.42275	0.675779	0.0419619	0.999977	430.685	446.537	328.466	498.582	382.559	316.269
B73_TE_homo_134196	2.37894	3.1317	0.0419916	0.999977	259.715	266.18	248.159	276.31	236.724	194.244
B73_TE_struc_21203	5.30742	1.16795	0.0420801	0.999977	58.143	19.6688	37.9758	46.315	32.8345	21.9468
B73_TE_homo_606082	5.06551	1.01997	0.0421563	0.999977	1.29383	6.73356	6.81498	0	0	0
B73_TE_homo_950747	2.92277	2.27556	0.0421815	0.999977	0.441489	0	0	0	0	0.326756
B73_TE_homo_954012	6.52236	2.04485	0.0421912	0.999977	0	17.1262	13.8666	0	0	0
B73_TE_homo_516136	4.10655	0.531457	0.0422721	0.999977	3.34887	2.61431	2.82232	5.16312	3.78235	8.92286
B73_TE_homo_948014	4.10655	0.531457	0.0422721	0.999977	3.22632	6.2966	1.6994	6.21772	9.10983	8.9545
B73_TE_homo_194292	1.93194	2.23471	0.042289	0.999977	8.15252	10.6072	12.8825	10.4743	0	9.05079
B73_TE_homo_196563	6.28638	1.85876	0.0423026	0.999977	1.26744	1.97887	1.3352	1.30272	2.0041	1.82922
B73_TE_homo_175071	3.35254	2.15592	0.042327	0.999977	4.69949	2.03816	2.47536	2.01262	2.6539	5.21729
B73_TE_homo_264377	4.10817	0.532312	0.0423992	0.999977	1.19293	0.87728	2.56804	1.39939	1.4645	1.78502
B73_TE_homo_815925	4.10817	0.532312	0.0423992	0.999977	2.86757	2.23858	0.604172	2.21053	0	1.91011
B73_TE_homo_854022	4.10817	0.532312	0.0423992	0.999977	69.9862	34.1469	33.7918	67.4383	59.284	93.8845
B73_TE_homo_1056063	4.10817	0.532312	0.0423992	0.999977	1.44784	1.09887	2.16075	0.930085	1.36271	1.07158
B73_TE_homo_1134382	4.10817	0.532312	0.0423992	0.999977	0.471508	0	1.49014	0	1.06508	1.04692
B73_TE_homo_468259	3.14896	1.28391	0.042797	0.999977	18.1757	3.37831	16.412	6.67198	2.93262	0
B73_TE_struc_29072	-2.21126	2.69202	0.0428043	0.999977	4.21214	0	4.43731	21.6469	23.7868	9.35248
B73_TE_struc_7010	3.46557	1.49314	0.0428218	0.999977	9.78723	4.7298	2.65126	7.90401	11.5805	9.10642
B73_TE_homo_249920	4.41032	0.66881	0.0428702	0.999977	12.8506	2.78663	0	0	7.25699	14.2665
B73_TE_homo_350836	4.41032	0.66881	0.0428702	0.999977	0	0.188617	0.190898	0	0	0
B73_TE_homo_396700	5.11238	1.04693	0.0430379	0.999977	0.111122	0.289159	0.292656	0.142768	0.0627528	0.0616828
B73_TE_homo_482600	5.55729	1.33071	0.0430502	0.999977	0	0	1.84888	6.76465	5.9467	0
B73_TE_homo_184536	1.5883	3.78706	0.0430554	0.999977	25.0162	17.5261	22.2992	37.0854	39.1214	42.7271
B73_TE_homo_1188889	4.95648	0.955807	0.0430852	0.999977	29.4631	13.6299	10.3461	35.3304	38.4533	31.9826
B73_TE_homo_268959	-3.27793	1.17259	0.0431636	0.999977	1.87206	4.87144	1.97214	1.2026	2.11438	3.11749
B73_TE_homo_740240	4.41609	0.672006	0.0432353	0.999977	27.322	17.7742	7.19564	61.4303	42.4305	28.4366
B73_TE_homo_1052378	4.41609	0.672006	0.0432353	0.999977	2.47773	3.22375	0	15.9168	5.59689	5.50146
B73_TE_homo_1088668	5.21893	1.11244	0.043325	0.999977	4.62308	10.0251	1.62341	3.95979	5.22149	8.5541
B73_TE_homo_238239	4.98895	0.975529	0.0434548	0.999977	5.55854	2.89287	5.85569	4.28494	1.25561	3.70259
B73_TE_homo_384826	4.24572	0.590244	0.0435098	0.999977	1.33483	5.21021	4.21857	0	3.01523	4.44572
B73_TE_homo_622459	4.24572	0.590244	0.0435098	0.999977	11.4241	8.10356	12.6312	13.9501	12.2633	11.4256
B73_TE_homo_877169	4.24572	0.590244	0.0435098	0.999977	0.603419	0.785104	0.432261	0.465161	0.76331	0.830683
B73_TE_struc_4920	-2.45384	1.60763	0.0435115	0.999977	0	0.247235	1.0009	0	0.429235	0.210958
B73_TE_homo_861290	-3.30271	1.24902	0.0435134	0.999977	1.89765	1.89924	0.307553	0.75018	0.82434	0.810284
B73_TE_homo_1087389	2.99448	3.19225	0.0435786	0.999977	5.26517	10.2757	5.54664	3.38232	8.92005	5.8453
B73_TE_homo_1028795	-2.12234	1.0408	0.0436169	0.999977	16.737	7.62171	10.579	21.5035	24.5744	23.2264
B73_TE_homo_903773	4.24724	0.591073	0.0436173	0.999977	5.92734	6.7061	4.88677	3.64215	4.07496	2.00274
B73_TE_homo_1189988	4.24724	0.591073	0.0436173	0.999977	13.3751	18.2279	17.2784	15.9926	14.3897	14.6863
B73_TE_homo_865548	2.97485	1.23887	0.0436405	0.999977	1.58565	0.952188	0.770961	0.47013	0.964329	0.406237
B73_TE_homo_604906	2.44909	3.60611	0.0436817	0.999977	12.1309	3.94587	6.38973	7.79287	3.4253	6.73379
B73_TE_homo_370122	-1.79109	2.04118	0.0437377	0.999977	12.5666	10.9002	13.2384	16.1455	17.7415	24.4146
B73_TE_homo_469794	5.36603	1.20432	0.0437767	0.999977	9.11356	6.24083	4.8846	7.6006	7.4039	12.2478
B73_TE_homo_280632	5.54993	1.32541	0.0437876	0.999977	3.48081	2.05857	2.33348	2.03278	2.14438	2.81043
B73_TE_homo_1273917	5.26505	1.14061	0.0437999	0.999977	10.1991	4.69552	8.92605	9.27339	12.0509	17.594
B73_TE_homo_565894	3.0181	1.20252	0.0438336	0.999977	4.38257	11.4042	4.61685	2.81534	4.94985	2.43273
B73_TE_homo_116695	-1.56776	2.27088	0.0439739	0.999977	7.13345	2.65179	0	2.61857	3.45292	2.2627
B73_TE_homo_1262815	4.99469	0.976237	0.0439918	0.999977	4.30787	9.34155	9.07632	9.22452	1.62183	3.18835
B73_TE_homo_361694	5.30737	1.16694	0.044064	0.999977	1.68485	4.3843	3.54985	4.32937	3.80589	11.223
B73_TE_homo_347082	-1.79372	2.30947	0.0441112	0.999977	0.465715	5.45344	2.94367	0.598347	1.57799	2.06812
B73_TE_homo_161877	-3.06997	0.782819	0.0442554	0.999977	11.4609	11.4705	12.0736	12.4595	11.9487	13.7025
B73_TE_homo_115506	3.00403	2.28838	0.0443233	0.999977	13.6201	5.90699	2.39136	14.5825	5.12769	10.0805
B73_TE_homo_545573	5.61789	1.37171	0.0444022	0.999977	1.37352	5.36123	4.34085	7.05876	3.10262	0
B73_TE_homo_135200	4.43519	0.682735	0.0444841	0.999977	0	0	1.12432	0.685606	0.602706	0
B73_TE_homo_1085886	5.86526	1.54471	0.044534	0.999977	16.7952	12.4869	2.52758	6.16525	10.8395	7.99104
B73_TE_homo_350017	5.28774	1.15524	0.0445575	0.999977	0.469921	0.39305	0.247521	0.0862501	0.265374	0.335378
B73_TE_struc_12158	1.49721	4.92993	0.0448091	0.999977	7.27904	4.54593	0.920179	3.74082	1.64425	3.55567
B73_TE_homo_101069	4.60648	0.762905	0.0448587	0.999977	5.96604	3.55775	1.0475	3.1938	1.40381	3.3117
B73_TE_homo_268510	3.5399	4.16759	0.0449767	0.999977	0.170378	0.221678	0	1.0945	2.11676	0.756605
B73_TE_homo_982480	-1.74273	1.99197	0.0450873	0.999977	28.5338	7.07145	20.0395	33.1686	0	0
B73_TE_homo_979723	3.08455	1.89406	0.0451736	0.999977	43.5024	32.3432	9.82028	39.9225	0	0
B73_TE_homo_100679	4.26874	0.603015	0.0451992	0.999977	31.3012	12.0669	4.88511	50.6418	0	0
B73_TE_homo_799228	4.26874	0.603015	0.0451992	0.999977	7.61569	2.20194	5.34854	11.9589	0	0
B73_TE_homo_1127948	4.26874	0.603015	0.0451992	0.999977	14.2264	9.79934	17.6317	20.4283	1.89034	2.78716
B73_TE_homo_864777	2.73725	1.70164	0.0452122	0.999977	71.8441	27.8438	28.9857	43.2064	37.9821	44.1226
B73_TE_homo_1113094	2.15352	3.4641	0.0452428	0.999977	0.366627	1.90806	2.70358	0	1.24225	1.62809
B73_TE_homo_383041	-1.62021	2.24028	0.0452903	0.999977	3.91393	1.45497	5.89023	0	0.631508	0.62074
B73_TE_homo_26176	6.0083	1.64875	0.0454599	0.999977	0	30.5543	21.2048	0	0	0
B73_TE_homo_791959	6.57739	2.08911	0.0455313	0.999977	2.87191	7.47324	9.07632	3.68981	0	1.59417
B73_TE_homo_312701	4.98138	0.970894	0.0455474	0.999977	3.36058	11.174	9.6373	2.03889	4.11188	3.73086
B73_TE_homo_237825	-1.86714	1.88704	0.0455581	0.999977	92.5483	125.045	119.995	162.352	146.741	136.335
B73_TE_homo_256827	-3.04145	0.771174	0.0456368	0.999977	139.666	212.869	260.634	251.218	247.883	292.388
B73_TE_homo_198830	4.36381	0.642758	0.045666	0.999977	180.9	178.256	152.737	246.091	207.321	230.366
B73_TE_homo_295247	4.36381	0.642758	0.045666	0.999977	3.35031	5.67998	3.85026	4.43488	5.50396	4.95927
B73_TE_homo_957502	4.36381	0.642758	0.045666	0.999977	35.3391	41.7995	64.3034	61.9137	61.6844	10.6999
B73_TE_homo_269743	2.86227	1.10924	0.0457063	0.999977	16.8485	15.6582	17.7492	21.6469	14.9517	10.6885
B73_TE_homo_819630	5.76411	1.47286	0.0457371	0.999977	10.6487	0	0	8.20878	2.40541	0
B73_TE_homo_491583	4.36525	0.643564	0.0457589	0.999977	8.10892	18.4633	46.9833	41.6731	38.9238	20.2554
B73_TE_homo_502317	4.36525	0.643564	0.0457589	0.999977	0.288173	0.37494	0.303579	0.370243	0.244106	0.319925
B73_TE_struc_17530	4.36525	0.643564	0.0457589	0.999977	1.60632	1.04499	0.846097	0.515948	0.907123	3.1208
B73_TE_homo_293661	-1.75171	2.90747	0.045822	0.999977	0.93796	1.01698	1.15279	0.401694	0.706247	0.173551
B73_TE_homo_1094129	4.50226	0.710927	0.0458408	0.999977	1.86745	0	0	0	2.10917	2.07321
B73_TE_homo_317341	7.04036	2.47259	0.0458488	0.999977	1.79949	1.56087	0.631895	3.08262	1.35494	3.99552
B73_TE_struc_9608	1.85524	6.32928	0.0458525	0.999977	0.364687	0.474491	0.0960457	0.35141	0.720812	1.11339
B73_TE_homo_853828	3.71699	2.92988	0.0459189	0.999977	1.86439	5.66006	0	1.5969	2.10572	2.75975
B73_TE_homo_605132	-2.4547	1.01261	0.0459546	0.999977	6.92406	2.25221	1.82355	0	0	5.76523
B73_TE_homo_956732	-2.83712	0.979467	0.0459744	0.999977	1.5665	0	39.6057	2.01262	0	3.4782
B73_TE_homo_1084880	5.21418	1.10941	0.0460471	0.999977	5.9074	1.85526	0.429186	3.92575	2.76085	2.93993
B73_TE_homo_1040939	2.14953	1.61856	0.0460673	0.999977	9.72031	0	0	7.49315	2.1957	6.47479
B73_TE_homo_1110945	4.28176	0.61021	0.0461242	0.999977	6.33741	2.24879	3.03463	7.40204	9.10983	2.55843
B73_TE_homo_311958	-2.48998	1.04401	0.0461663	0.999977	10.3014	0	0	2.64704	0	6.86187
B73_TE_struc_24085	1.8516	6.35019	0.0461921	0.999977	11.4876	4.98216	20.1696	12.2994	15.137	12.7534
B73_TE_homo_603967	4.82737	0.881616	0.0462152	0.999977	10.1941	11.6055	8.72547	9.00437	8.6352	9.90263
B73_TE_homo_845145	2.91402	1.13911	0.0462221	0.999977	0	2.44175	5.93106	7.23348	6.35884	2.08347
B73_TE_homo_562935	-2.28468	2.8447	0.0462482	0.999977	6.05579	6.3033	6.37952	6.22434	6.83965	5.37842
B73_TE_homo_37816	4.2848	0.611858	0.0463271	0.999977	7.15268	0	0	13.7846	0	11.9112
B73_TE_homo_576804	1.8831	2.16478	0.0464489	0.999977	7.43318	19.3425	7.83055	9.55009	5.59689	8.25219
B73_TE_homo_691562	4.83339	0.885174	0.0464703	0.999977	0.425468	1.66072	2.68928	0.546638	0	1.41704
B73_TE_homo_422718	-2.74604	0.658543	0.0465046	0.999977	0.651361	5.93236	5.48946	0	1.47135	0.72313
B73_TE_homo_762114	-2.74604	0.658543	0.0465046	0.999977	0.740053	3.12935	7.40634	0.713111	0	0.205399
B73_TE_homo_556655	4.37617	0.649778	0.0465142	0.999977	0	5.07651	6.5765	0.200516	0.176271	0
B73_TE_homo_675550	5.8215	1.51345	0.046527	0.999977	0	21.0922	7.88206	1.60215	0	0
B73_TE_homo_1208309	-2.63249	1.57377	0.0466527	0.999977	1.00024	0	0.526857	0.642552	1.69457	1.11045
B73_TE_homo_1219992	3.23087	1.33668	0.0466883	0.999977	27.7385	16.0401	12.9872	31.6783	41.7719	17.1082
B73_TE_homo_490621	-2.09569	1.93269	0.0466905	0.999977	1.67001	36.9382	21.1114	4.29123	1.88618	5.56205
B73_TE_homo_952045	-2.59646	1.241	0.046711	0.999977	2.75219	3.75412	4.0684	1.93909	1.35367	1.82341
B73_TE_homo_312946	2.17588	5.50781	0.0467347	0.999977	0	2.28879	2.77975	13.5607	0	1.95295
B73_TE_homo_96253	4.89589	0.922548	0.0468038	0.999977	26.2624	53.4832	32.4779	36.6758	43.8479	55.7768
B73_TE_homo_1233649	2.0099	2.10348	0.0468845	0.999977	15.8182	29.0972	9.76847	18.9215	16.6336	19.9834
B73_TE_homo_471549	2.92608	1.14655	0.0469131	0.999977	3.79092	0	7.98716	14.6116	8.56324	37.8775
B73_TE_homo_5419	2.01559	1.80415	0.0469449	0.999977	3.99746	5.20106	6.31673	17.1197	6.77234	7.39651
B73_TE_struc_21831	-3.13212	1.14452	0.0469748	0.999977	0.377206	2.94468	2.7816	0.484631	0	0
B73_TE_homo_658169	-2.2507	0.927562	0.046998	0.999977	0	0.591959	0.479293	0	0.0570959	0.0561224
B73_TE_homo_35981	3.90162	0.444306	0.0470313	0.999977	32.9645	59.5693	38.5853	21.1763	24.821	32.5304
B73_TE_homo_150383	3.90162	0.444306	0.0470313	0.999977	8.53811	13.3306	12.5924	13.1636	17.3579	11.3746
B73_TE_homo_296419	3.90162	0.444306	0.0470313	0.999977	1.82256	14.2279	5.75997	2.34161	6.17542	4.04675
B73_TE_homo_350702	3.90162	0.444306	0.0470313	0.999977	1.67296	2.17667	3.87726	4.2988	4.91272	7.80061
B73_TE_homo_475653	3.90162	0.444306	0.0470313	0.999977	2.50501	1.08642	0	4.29123	6.60162	13.9051
B73_TE_homo_550156	3.90162	0.444306	0.0470313	0.999977	3.96955	2.58237	0	2.55002	8.96675	15.4242
B73_TE_homo_622643	3.90162	0.444306	0.0470313	0.999977	0	0	0	5.76396	7.60051	14.9418
B73_TE_homo_675469	3.90162	0.444306	0.0470313	0.999977	2.23785	4.07631	2.35748	2.30014	4.04403	4.96885
B73_TE_homo_682089	3.90162	0.444306	0.0470313	0.999977	5.8709	0	0	7.54288	10.4199	12.1044
B73_TE_struc_20955	3.90162	0.444306	0.0470313	0.999977	5.99355	0	3.15698	7.70047	6.76936	11.6444
B73_TE_homo_866740	3.90162	0.444306	0.0470313	0.999977	5.55854	4.3393	3.51341	5.71325	25.1122	24.684
B73_TE_homo_982702	3.90162	0.444306	0.0470313	0.999977	9.30059	9.68074	5.09485	5.2577	17.2273	16.9336
B73_TE_homo_1072169	3.90162	0.444306	0.0470313	0.999977	23.9427	10.3839	4.20377	10.2538	18.0279	13.2904
B73_TE_homo_1089509	3.90162	0.444306	0.0470313	0.999977	15.7518	30.0586	18.8063	6.74591	10.6744	13.9899
B73_TE_homo_1133318	3.90162	0.444306	0.0470313	0.999977	2.44576	25.4572	25.765	0	11.0493	5.43047
B73_TE_homo_1133346	3.90162	0.444306	0.0470313	0.999977	120.292	85.8999	81.5818	96.3438	110.385	100.435
B73_TE_homo_1158732	3.90162	0.444306	0.0470313	0.999977	8.56705	8.59875	7.34896	11.7931	9.39952	14.81
B73_TE_homo_450674	4.22424	0.578599	0.047115	0.999977	0.130609	0.254901	0.275182	0.167805	0.147515	0.362499
B73_TE_homo_975152	4.22424	0.578599	0.047115	0.999977	0	9.24813	7.48796	0	0	0
B73_TE_homo_1280885	4.22424	0.578599	0.047115	0.999977	2.9387	19.1176	9.28739	5.66342	11.6168	14.6812
B73_TE_homo_347075	-1.86504	1.65872	0.0471235	0.999977	12.7523	9.05016	6.10639	4.46839	9.16555	5.14815
B73_TE_homo_841049	1.55404	3.25766	0.0471256	0.999977	0.283858	0.369325	0	1.09409	0.641201	0.630268
B73_TE_homo_519010	5.21517	1.11004	0.0471302	0.999977	1.37104	0.594616	1.44433	1.7615	2.06468	0.253684
B73_TE_homo_640352	4.38698	0.655635	0.0471538	0.999977	1.52199	1.06629	1.72669	2.85795	3.57022	2.20959
B73_TE_homo_260966	4.22576	0.579431	0.0472245	0.999977	25.4269	21.0527	7.30533	11.8794	18.2752	20.5298
B73_TE_homo_531509	4.22576	0.579431	0.0472245	0.999977	5.96604	5.49834	4.71373	4.15194	5.05372	4.4156
B73_TE_homo_631782	4.22576	0.579431	0.0472245	0.999977	4.94161	3.67399	2.97473	1.81398	3.18929	1.56745
B73_TE_struc_10322	4.08711	0.520832	0.0474179	0.999977	3.51011	5.70872	4.6222	3.38232	0	1.94843
B73_TE_homo_1049720	4.08711	0.520832	0.0474179	0.999977	1.37104	0	0	0.88075	1.54851	1.5221
B73_TE_homo_1212631	4.08711	0.520832	0.0474179	0.999977	6.06547	23.6752	3.19486	0	6.85059	6.73379
B73_TE_homo_87774	-2.58046	2.18845	0.0475187	0.999977	3.86829	10.066	6.11262	4.96994	0	4.29451
B73_TE_homo_1040944	2.15093	1.6195	0.0475303	0.999977	13.539	29.3591	28.5256	5.79827	5.09717	10.0205
B73_TE_homo_1127263	-2.17864	1.08327	0.0476361	0.999977	0.879564	2.28879	0	2.26011	3.97366	1.95295
B73_TE_homo_28729	-2.22775	4.08835	0.0477782	0.999977	47.1681	9.09186	31.2861	22.4449	23.6772	13.5762
B73_TE_homo_1113666	-1.78263	1.9332	0.0477883	0.999977	7.81633	17.7971	8.23418	0	11.0351	10.8469
B73_TE_homo_735149	-2.72253	1.45943	0.0477965	0.999977	15.9618	31.1516	16.8151	30.7613	18.0279	22.1506
B73_TE_homo_261037	2.99409	1.18744	0.047805	0.999977	6.53138	6.72752	6.66552	7.95441	8.68312	6.64677
B73_TE_homo_1167525	1.50804	4.45954	0.0478178	0.999977	2.35461	19.9132	7.44145	3.02518	2.65939	3.92107
B73_TE_homo_475282	4.39792	0.661828	0.0478948	0.999977	7.76828	12.1287	1.63671	3.99225	5.26429	8.62421
B73_TE_homo_1226321	2.98789	2.17438	0.0479394	0.999977	2.01645	2.62358	0	5.18143	0	4.47725
B73_TE_homo_691697	-2.77884	0.670889	0.0479544	0.999977	9.63794	0	27.0751	4.12758	10.8855	3.56662
B73_TE_homo_989057	-2.77884	0.670889	0.0479544	0.999977	9.59727	9.36519	27.8034	43.1567	21.6791	10.6547
B73_TE_homo_852021	3.29162	1.44214	0.0479923	0.999977	27.3572	5.08488	41.1709	5.02118	22.0702	17.3551
B73_TE_homo_19265	-2.73331	0.903512	0.048072	0.999977	0.242231	0.315165	0	0.311217	0.547172	1.07568
B73_TE_homo_302391	4.90497	0.928005	0.0480995	0.999977	1.42516	0	2.00179	0	3.21926	0
B73_TE_struc_19858	1.36901	6.59542	0.0481035	0.999977	0	5.37995	1.21968	0	0	0
B73_TE_homo_152371	3.91459	0.451143	0.0482525	0.999977	7.02023	0	0	5.41172	19.0294	7.79373
B73_TE_homo_211872	3.91459	0.451143	0.0482525	0.999977	0.668593	1.30485	2.113	0.859003	1.1327	1.85565
B73_TE_homo_318270	3.91459	0.451143	0.0482525	0.999977	0.579652	1.50836	4.88511	0.744732	0	1.28704
B73_TE_homo_599930	3.91459	0.451143	0.0482525	0.999977	13.8692	24.0602	19.4809	5.93969	20.886	0
B73_TE_homo_667910	3.91459	0.451143	0.0482525	0.999977	8.61573	22.4197	4.53816	16.6041	24.3274	19.1301
B73_TE_homo_796204	3.91459	0.451143	0.0482525	0.999977	0.481387	1.56582	0.253561	1.23696	0	0
B73_TE_homo_904392	3.91459	0.451143	0.0482525	0.999977	1.02405	0.416371	0.13485	0.411155	0.36144	0.568444
B73_TE_homo_1141339	3.91459	0.451143	0.0482525	0.999977	0	0	0.467632	0.570321	2.00544	0.985624
B73_TE_homo_1257948	3.91459	0.451143	0.0482525	0.999977	0.540402	12.3045	11.6705	2.43007	1.83106	0.599945
B73_TE_homo_57407	-2.55195	1.0363	0.0483532	0.999977	1.61087	3.49316	5.09096	4.13927	3.63877	3.57673
B73_TE_homo_1014603	4.96814	0.962822	0.0483818	0.999977	0	6.10816	5.56381	3.01582	1.32558	2.60595
B73_TE_homo_275519	3.91632	0.452031	0.0484047	0.999977	8.00899	6.94695	16.8743	6.85992	6.03045	5.92763
B73_TE_homo_301173	3.91632	0.452031	0.0484047	0.999977	1.40405	12.7875	16.8618	1.08234	2.2201	0.935248
B73_TE_homo_345141	3.91632	0.452031	0.0484047	0.999977	0.536958	0.698631	1.69699	1.37976	2.42585	3.57673
B73_TE_homo_359110	3.91632	0.452031	0.0484047	0.999977	0	6.10816	10.5094	1.50791	2.65116	0
B73_TE_homo_457207	3.91632	0.452031	0.0484047	0.999977	8.00899	6.94695	16.8743	3.42996	6.03045	5.92763
B73_TE_homo_497676	3.91632	0.452031	0.0484047	0.999977	6.53607	1.70081	2.75419	6.71799	4.42926	2.90249
B73_TE_homo_879233	3.91632	0.452031	0.0484047	0.999977	184.923	216.542	191.562	281.145	222.784	232.671
B73_TE_homo_1085440	3.91632	0.452031	0.0484047	0.999977	3.71069	1.30485	1.0565	5.41172	10.6474	8.90712
B73_TE_homo_774888	-2.77613	0.671688	0.0484378	0.999977	0	5.2194	6.33901	2.57701	13.5924	6.68034
B73_TE_homo_786225	-2.77613	0.671688	0.0484378	0.999977	0	0	0	4.61663	2.0292	3.98921
B73_TE_homo_864932	-3.34677	0.960441	0.0484488	0.999977	13.8355	12.0008	4.85837	7.11028	9.37581	14.3359
B73_TE_homo_129946	-2.73075	0.90422	0.04849	0.999977	23.5949	212.848	349.645	2.02097	14.2129	5.23894
B73_TE_homo_825418	-2.73495	0.661753	0.0484921	0.999977	10.604	32.7673	25.1344	1.70299	4.49121	10.3008
B73_TE_homo_506563	3.17408	1.30024	0.0486288	0.999977	13.3797	17.4082	9.39666	22.9202	20.1488	4.95131
B73_TE_homo_864163	-3.20751	1.81492	0.0486656	0.999977	8.14835	5.5533	6.13139	3.48964	14.9002	6.89231
B73_TE_homo_157135	3.18054	1.30368	0.0487649	0.999977	7.58184	0	5.32477	6.49406	2.85441	5.61149
B73_TE_homo_689830	4.24876	0.591902	0.0488161	0.999977	0.853811	0.888709	0.719564	0.219394	0.385732	1.13746
B73_TE_homo_508363	3.92157	0.454703	0.0488535	0.999977	9.82104	10.2225	14.4845	0	0	0
B73_TE_homo_829108	3.92157	0.454703	0.0488535	0.999977	239.427	138.452	84.0753	200.803	225.349	132.904
B73_TE_homo_855097	3.92157	0.454703	0.0488535	0.999977	105.811	67.3492	60.1443	85.0878	83.397	69.2985
B73_TE_homo_1038205	3.92157	0.454703	0.0488535	0.999977	0	9.91424	0	4.89502	0	6.34465
B73_TE_homo_1245375	3.92157	0.454703	0.0488535	0.999977	16.8485	32.8822	0	43.2937	19.0294	14.0287
B73_TE_homo_1258616	3.92157	0.454703	0.0488535	0.999977	7.43318	32.2375	13.0509	6.36673	8.39534	2.75073
B73_TE_homo_314595	-2.78091	1.34125	0.0490147	0.999977	39.7144	18.7899	15.2136	13.9158	32.6219	24.0492
B73_TE_homo_608865	4.77044	0.852453	0.0491287	0.999977	2.12973	5.54195	2.24358	4.10439	4.81081	3.54659
B73_TE_homo_918	2.02816	2.271	0.0491748	0.999977	0.0533257	0	0	0	0.120456	0.118402
B73_TE_homo_1163887	6.94688	2.39343	0.0491829	0.999977	5.0174	1.45069	3.52375	4.29754	2.5186	4.95131
B73_TE_homo_844820	4.85825	0.90014	0.0492434	0.999977	6.53607	13.3635	10.82	10.7968	10.5459	24.8785
B73_TE_struc_1831	-2.49897	1.03453	0.0493017	0.999977	1.05892	9.64423	12.2708	2.72097	1.19598	3.52677
B73_TE_homo_1339031	4.25571	0.595807	0.0493405	0.999977	5.65809	36.8085	19.8686	9.69263	6.39048	6.28152
B73_TE_homo_278517	-2.481	1.02939	0.0493458	0.999977	0	6.75662	21.8826	0	5.86524	8.64784
B73_TE_struc_20478	-2.43244	1.17756	0.0493853	0.999977	48.292	56.5491	55.961	52.7384	57.2701	24.1258
B73_TE_homo_23257	4.11145	0.534029	0.0494341	0.999977	5.45456	21.2907	8.61924	17.5199	18.4818	6.05556
B73_TE_homo_290497	4.11145	0.534029	0.0494341	0.999977	0.71934	3.74371	0	0	0.812452	1.5972
B73_TE_homo_954156	4.11145	0.534029	0.0494341	0.999977	3.30364	1.07458	4.3503	1.06112	0	3.66764
B73_TE_homo_191408	2.84664	1.09973	0.0494729	0.999977	11.4013	11.1256	12.0108	7.32413	3.21926	6.32875
B73_TE_homo_813709	4.93498	0.942629	0.0495118	0.999977	2.48585	11.3201	5.23748	6.3876	0	1.37987
B73_TE_homo_566980	1.63556	3.35562	0.0495305	0.999977	19.2555	7.8291	16.4814	29.3779	21.7479	25.3853
B73_TE_homo_371765	5.5393	1.31853	0.0495346	0.999977	16.6268	0	0	12.8172	7.51162	7.38354
B73_TE_homo_929232	-2.44144	0.790269	0.0495651	0.999977	5.37719	13.9924	2.83233	6.90857	0	5.96967
B73_TE_homo_515818	4.11468	0.535738	0.049682	0.999977	1.07392	1.16439	0	0.689879	0.606462	1.58966
B73_TE_homo_356503	4.26178	0.599117	0.0497553	0.999977	0	6.2072	1.933	0	0	0.407417
B73_TE_homo_415594	4.78542	0.861165	0.0497662	0.999977	0.400168	1.38841	0.42156	0.342755	0.30131	0
B73_TE_homo_350972	5.47541	1.27606	0.0498193	0.999977	15.6005	4.05954	1.64345	7.01519	12.3339	6.92776
B73_TE_struc_26409	2.3202	1.37144	0.0498443	0.999977	6.94874	0	1.62671	0.991964	6.97617	2.57146
B73_TE_homo_1050668	4.87766	0.911605	0.0499724	0.999977	7.1385	2.44417	0.791591	2.89626	5.09212	3.12831
B73_TE_homo_789871	-2.8749	1.24639	0.0499838	0.999977	1.26049	1.64001	0.663937	3.23893	2.49138	1.74922
B73_TE_homo_349866	5.32855	1.18071	0.0500155	0.999977	3.92551	0	0	0	5.70038	3.73546
B73_TE_homo_606022	2.15649	1.62325	0.0501185	0.999977	2.80693	1.21736	1.64277	2.40422	4.40315	4.32807
B73_TE_homo_272113	-1.73724	3.83958	0.0501324	0.999977	0.64913	0	0	1.66799	2.19946	3.60327
B73_TE_homo_298882	3.47195	1.56493	0.050175	0.999977	0.690514	0.898422	4.36457	0.887167	1.55979	6.13277
B73_TE_homo_317347	5.76851	1.47596	0.0502958	0.999977	2.0925	0.453757	0.367395	0.896144	3.54504	2.32306
B73_TE_homo_486899	5.16901	1.08077	0.0503835	0.999977	3.07989	7.73808	5.09057	1.56916	1.79925	1.41486
B73_TE_homo_844643	2.71224	1.57326	0.0504177	0.999977	4.53098	5.89522	4.7732	0	0	3.35348
B73_TE_homo_448624	4.96053	0.958168	0.0505047	0.999977	1.70532	7.76571	5.2098	0.438196	0.963028	2.46118
B73_TE_homo_305559	2.84008	1.15736	0.0505615	0.999977	27.616	3.26645	13.2238	3.22553	2.83551	5.57433
B73_TE_homo_698160	4.93269	0.941246	0.0505823	0.999977	0	45.4924	66.8828	0	0	0
B73_TE_homo_790949	4.93269	0.941246	0.0505823	0.999977	33.2986	36.6593	24.2853	19.7455	17.3579	42.6549
B73_TE_struc_15082	1.32108	5.34246	0.0506938	0.999977	0	2.10185	5.10543	0	1.21637	0.597815
B73_TE_homo_113388	-2.72365	0.665536	0.0507397	0.999977	0.565387	0	12.21	0.363202	0	0.156921
B73_TE_homo_296579	1.86134	2.8298	0.0507456	0.999977	9.026	5.87183	23.7713	28.9913	15.2915	15.0308
B73_TE_homo_62459	4.0855	0.519974	0.0507857	0.999977	16.0632	25.0797	23.6907	12.3827	7.25699	3.56662
B73_TE_homo_587755	4.0855	0.519974	0.0507857	0.999977	24.9039	14.401	40.8103	24.886	28.1274	3.07198
B73_TE_struc_16899	4.0855	0.519974	0.0507857	0.999977	1.52144	1.31969	12.7332	0.325789	0.572792	0.656863
B73_TE_homo_824155	4.0855	0.519974	0.0507857	0.999977	1.16167	0.503814	4.89509	0	0	1.28967
B73_TE_homo_387939	3.46757	1.56163	0.0508727	0.999977	28.7191	3.73662	42.3561	18.449	25.9492	6.37669
B73_TE_homo_153216	4.12558	4.35123	0.0509915	0.999977	85.8532	36.2672	38.7612	118.899	41.5569	44.5618
B73_TE_homo_9171	4.08873	0.52169	0.0510389	0.999977	9.17158	7.95538	22.5444	3.92786	3.45292	0
B73_TE_homo_31586	4.08873	0.52169	0.0510389	0.999977	4.17953	2.08262	2.06096	4.34156	1.80786	1.08597
B73_TE_homo_46634	4.08873	0.52169	0.0510389	0.999977	1.18466	4.62406	8.73595	0	0	2.63039
B73_TE_homo_269739	4.08873	0.52169	0.0510389	0.999977	0	84.9879	43.0078	0	0	2.58992
B73_TE_homo_468858	4.08873	0.52169	0.0510389	0.999977	1.06586	3.46697	2.99425	3.88	2.20702	1.38052
B73_TE_homo_838778	4.08873	0.52169	0.0510389	0.999977	0	6.40563	15.5594	0	5.56055	0
B73_TE_homo_1141394	4.08873	0.52169	0.0510389	0.999977	10.9354	33.1984	23.0399	14.0496	8.23389	4.04675
B73_TE_homo_1234186	3.22792	1.94313	0.0510418	0.999977	6.13914	23.9628	19.402	17.7469	15.6011	18.7428
B73_TE_homo_1087988	5.42006	1.23986	0.0510591	0.999977	4.41661	0	2.32636	1.89147	0.831383	3.26883
B73_TE_homo_300477	1.63816	4.66351	0.0511145	0.999977	1.41805	1.84501	1.24488	0.91095	2.40241	3.67336
B73_TE_homo_1048196	1.60341	5.56889	0.0511381	0.999977	59.4253	34.6597	47.4912	46.0727	52.0738	45.4986
B73_TE_homo_1114600	4.76085	0.846803	0.0511397	0.999977	7.89775	3.42523	0	0	2.97335	8.76795
B73_TE_homo_952882	-3.32988	2.10383	0.0511895	0.999977	13.9	9.86467	14.6431	11.3646	14.2721	18.2373
B73_TE_homo_612425	3.09452	1.84403	0.0512597	0.999977	74.2552	35.5942	24.7026	20.0847	35.3123	43.3878
B73_TE_homo_1250602	-2.11729	1.79508	0.051311	0.999977	5.51407	2.46617	1.63374	5.97749	4.087	3.06081
B73_TE_homo_504543	2.9072	1.13487	0.0514044	0.999977	0	17.6786	8.58834	0	0	1.50846
B73_TE_homo_949976	3.44702	1.48005	0.051415	0.999977	9.13475	11.8851	14.4346	23.4725	20.6343	10.1412
B73_TE_homo_16525	1.76192	2.11226	0.0515322	0.999977	22.7455	32.8822	15.9743	12.9881	8.56324	0
B73_TE_homo_1194256	-2.73905	1.51958	0.0515349	0.999977	35.6993	39.8126	14.3267	21.841	23.0401	22.6473
B73_TE_homo_592990	4.79373	0.866064	0.0516024	0.999977	10.4337	9.05016	7.32767	8.93678	0	3.86112
B73_TE_homo_605371	3.78748	4.31631	0.0516158	0.999977	0.152429	0.396649	1.28463	0.587521	0.17216	0.338449
B73_TE_homo_1205743	5.77352	1.47943	0.0516981	0.999977	2.96166	8.99124	7.27996	3.80511	3.34502	4.38398
B73_TE_homo_298023	4.61887	0.76991	0.0517183	0.999977	3.77206	22.0851	3.97371	0	21.3016	12.563
B73_TE_homo_330369	5.54097	1.31966	0.0517335	0.999977	0.390013	0.507442	0.821724	0.751627	0.440496	0
B73_TE_homo_850447	1.81992	2.46113	0.0517626	0.999977	0.548334	0.587533	0.543668	0.45585	0.51002	0.32228
B73_TE_homo_810406	4.09767	0.526579	0.0517924	0.999977	29.5788	128.806	36.5654	21.7158	43.2935	25.4661
B73_TE_homo_279407	-2.67049	1.10842	0.0518914	0.999977	6.69117	10.5437	8.22369	5.44462	6.21377	6.43797
B73_TE_homo_870493	3.76915	5.62775	0.0519408	0.999977	0.401474	0.391766	0.317202	0.257905	0.226721	0.668565
B73_TE_homo_301113	2.30799	3.03349	0.0520232	0.999977	1.71535	11.1591	18.0705	0	0	0
B73_TE_homo_1159458	4.78293	0.859714	0.0521107	0.999977	5.0322	19.642	22.9719	0	3.78905	3.72444
B73_TE_homo_187490	4.96701	0.962135	0.0521187	0.999977	5.21686	24.8879	31.1426	2.23419	7.85619	3.86112
B73_TE_homo_547820	-2.75637	0.677858	0.0521532	0.999977	0	0.324709	2.62908	1.28257	0.281871	0.55413
B73_TE_homo_776282	-2.75637	0.677858	0.0521532	0.999977	2.14783	0.698631	0	2.06964	3.63877	1.19224
B73_TE_homo_782078	4.1025	0.529148	0.0521677	0.999977	6.53607	21.2601	13.771	8.39749	7.38211	10.8844
B73_TE_homo_1122257	2.81778	1.64593	0.0522868	0.999977	22.2995	8.28964	6.7119	20.4645	0	7.0733
B73_TE_homo_910482	-2.4718	0.801841	0.0524216	0.999977	168.774	141.889	112.148	200.159	225.812	132.6
B73_TE_homo_549780	1.4257	4.47361	0.0524309	0.999977	47.3865	30.8271	28.5256	47.8357	72.6347	48.85
B73_TE_homo_1228138	-2.85853	1.37646	0.0524596	0.999977	2.68542	1.16466	0	0.575035	2.02202	0.99377
B73_TE_homo_252183	4.86613	0.904705	0.0525545	0.999977	18.6057	0	22.0504	8.96419	7.88029	2.58197
B73_TE_struc_23859	1.32424	7.15143	0.0525608	0.999977	11.2602	0	0	0	8.47846	16.6678
B73_TE_struc_25750	-2.49406	1.48976	0.0526074	0.999977	24.0693	3.91455	6.33901	23.1931	13.5924	10.0205
B73_TE_homo_183424	-2.70321	1.1095	0.052751	0.999977	39.2961	3.00752	29.2213	23.7588	18.2752	10.2649
B73_TE_homo_816612	-2.71242	0.66874	0.0528219	0.999977	2.52728	9.86467	10.6495	3.24703	8.56324	11.223
B73_TE_homo_952729	-2.7828	0.926009	0.0528278	0.999977	57.6455	15.2546	8.23418	42.68	55.1755	39.049
B73_TE_homo_534767	-2.02931	1.00687	0.0529152	0.999977	1.36119	2.65655	2.86792	2.62327	2.30608	3.02235
B73_TE_homo_818541	3.10135	1.25422	0.0529824	0.999977	1.83728	4.78094	1.29033	4.72105	2.0751	2.03972
B73_TE_homo_946725	-2.88246	1.22694	0.0530028	0.999977	1.95408	0	0	0	6.62106	4.33878
B73_TE_homo_301102	2.97663	1.81509	0.05303	0.999977	5.03134	0.755335	2.24244	4.72386	4.37123	3.00769
B73_TE_homo_134812	4.67624	0.802975	0.0530939	0.999977	23.5096	7.64703	3.0958	11.3268	6.63817	9.78748
B73_TE_homo_1172315	4.67624	0.802975	0.0530939	0.999977	0	0.219312	0.31075	0	0.0475947	0
B73_TE_homo_313382	-2.66105	1.11638	0.0530994	0.999977	7.95298	6.89837	5.58543	13.6239	2.99414	2.94309
B73_TE_homo_395272	-2.66105	1.11638	0.0530994	0.999977	3.99044	5.19193	0	5.12689	2.25349	8.86024
B73_TE_homo_1197287	-2.66105	1.11638	0.0530994	0.999977	2.43528	5.28087	5.13094	5.21472	4.58418	3.60481
B73_TE_homo_448066	4.86008	2.57372	0.0531321	0.999977	17.3895	9.05016	7.32767	4.46839	15.7124	7.72223
B73_TE_homo_432771	2.7674	1.05418	0.0531749	0.999977	476.246	335.845	441.501	599.64	757.352	683.107
B73_TE_homo_1248506	-1.93047	1.77217	0.0531901	0.999977	50.6479	93.8542	98.6268	96.6221	130.009	86.8986
B73_TE_homo_854338	3.77761	1.71384	0.0534297	0.999977	0	4.44622	4.79997	0.292701	0.514618	0.505843
B73_TE_homo_546848	2.35469	3.21902	0.0534535	0.999977	0.149484	0.0648309	0	0	0.112556	0
B73_TE_struc_23700	1.08429	6.8124	0.053536	0.999977	14.0405	12.1786	7.39552	9.01953	5.28595	0
B73_TE_homo_444834	-2.24412	1.23815	0.0535404	0.999977	6.7096	13.0947	28.2731	17.2409	3.78905	11.1733
B73_TE_homo_199525	2.75664	1.60389	0.0536858	0.999977	3.99044	20.7677	16.8151	7.69033	11.2674	13.2904
B73_TE_homo_1212084	4.60565	0.762343	0.0536896	0.999977	12.4701	16.2248	34.1556	16.0215	5.63371	13.8441
B73_TE_homo_107039	-2.52307	1.04476	0.0537382	0.999977	13.9493	6.40563	12.9662	15.2863	7.41406	16.3972
B73_TE_homo_1141399	3.00618	1.77964	0.054013	0.999977	20.8675	18.1003	36.6383	8.93678	15.7124	27.0278
B73_TE_homo_292903	4.6649	0.796426	0.054088	0.999977	1.16644	3.03528	6.14397	1.49863	3.95227	5.17984
B73_TE_homo_981079	4.6649	0.796426	0.054088	0.999977	0.450764	0	0	0	0.339407	0.33362
B73_TE_homo_134183	1.56594	3.3155	0.0541085	0.999977	3.52644	2.29411	3.71496	0	9.95726	5.87249
B73_TE_homo_277980	4.12685	0.542318	0.0541184	0.999977	5.46768	3.16175	3.19998	5.46375	8.23389	6.74458
B73_TE_homo_791953	3.64985	2.27206	0.0541426	0.999977	11.8466	0	0	10.147	8.92005	8.76795
B73_TE_struc_17871	4.66621	0.797176	0.0541504	0.999977	12.2592	2.4539	2.98028	13.7312	13.846	14.3079
B73_TE_homo_141789	5.23941	1.12421	0.0541764	0.999977	6.20615	3.36449	5.44827	1.9934	5.84123	6.3158
B73_TE_homo_1251231	2.94564	1.2217	0.0542038	0.999977	9.026	0	4.75426	5.79827	5.09717	5.01026
B73_TE_homo_279419	2.05439	1.55626	0.0542181	0.999977	6.50802	2.11688	5.14195	4.18073	1.83761	7.22509
B73_TE_homo_1270159	1.85013	6.07236	0.0542259	0.999977	0	0	0	10.7045	108.217	0
B73_TE_homo_448459	4.49372	0.705888	0.0542301	0.999977	2.48178	11.3016	4.5753	1.59429	1.40151	2.06642
B73_TE_homo_1184505	2.56809	1.47686	0.0542413	0.999977	0	26.8426	16.3003	0	0	0
B73_TE_struc_14352	2.34583	1.75201	0.0542877	0.999977	0.650244	4.23013	6.16504	0	0.734412	0.72189
B73_TE_homo_1008485	5.49302	1.28784	0.054414	0.999977	0	1.53178	3.72073	0	1.99454	1.30702
B73_TE_homo_840060	-2.58962	1.79394	0.05442	0.999977	4.21214	1.37009	3.32798	1.35293	2.37868	2.33812
B73_TE_homo_700984	5.19364	1.09632	0.0544535	0.999977	2.66216	3.46372	2.80448	4.10439	3.00676	4.72878
B73_TE_homo_1269669	5.41309	1.23525	0.054479	0.999977	4.79863	0	2.52758	9.24787	5.41977	2.66368
B73_TE_homo_1093802	3.0724	1.23571	0.0545451	0.999977	2.37675	1.54619	3.75572	9.1609	2.6844	9.23521
B73_TE_homo_1106545	4.49925	0.709009	0.054562	0.999977	1.4789	1.92419	2.76971	1.47784	1.11356	2.55399
B73_TE_homo_853635	1.48273	3.60969	0.0545802	0.999977	0.460809	0.599555	1.45633	0.690717	0.433714	0.767373
B73_TE_homo_597007	4.67494	0.802227	0.054589	0.999977	0	6.87434	5.56596	3.39411	0	0
B73_TE_homo_227470	-1.29773	3.7532	0.0546338	0.999977	0	16.6633	16.1902	0	0	5.68732
B73_TE_homo_473944	-2.73123	1.12847	0.0546595	0.999977	1.54259	8.52998	9.75035	1.48643	2.6134	2.1407
B73_TE_homo_172319	4.67577	0.802789	0.0546676	0.999977	0	9.67125	16.9662	0	0	2.75073
B73_TE_homo_954210	1.70873	3.12338	0.0547005	0.999977	7.31838	9.52188	9.25153	1.88052	1.65314	1.62495
B73_TE_homo_461564	4.67755	0.803723	0.0547113	0.999977	5.19304	16.8916	19.1473	0	0	0
B73_TE_homo_27232	2.7557	1.04713	0.0547159	0.999977	55.8662	31.1516	29.4264	20.5076	40.5627	26.5807
B73_TE_homo_740340	2.7557	1.04713	0.0547159	0.999977	3.48766	1.93685	0.985737	2.95085	1.92152	3.11644
B73_TE_homo_1033855	5.16902	1.08078	0.0547445	0.999977	9.4773	16.4411	0	8.11758	0	0
B73_TE_homo_1251401	-1.94049	1.76872	0.054788	0.999977	0	5.27523	2.1356	2.60457	4.57927	4.50119
B73_TE_homo_585962	-2.44731	1.21219	0.0547936	0.999977	0.128072	0.166633	0.269836	0.411364	0.578598	0.284366
B73_TE_homo_519237	4.77212	0.853351	0.054822	0.999977	8.42427	10.9607	8.87462	16.2352	19.0294	18.705
B73_TE_homo_778962	5.20542	1.10382	0.054835	0.999977	0	0	0	0.296082	0.520562	0.511686
B73_TE_homo_168952	3.90021	1.8043	0.0550294	0.999977	1.6305	4.24287	0.858834	4.18972	0	0.905079
B73_TE_homo_1325927	-2.24853	2.42606	0.0550621	0.999977	0	12.5665	15.2621	0	0	10.7226
B73_TE_homo_821626	3.73518	1.68301	0.0551527	0.999977	7.26483	0	0.695745	5.09116	2.23778	3.66604
B73_TE_homo_530099	4.76378	0.848433	0.0551787	0.999977	17.6322	11.4705	4.6437	5.66342	9.95726	9.78748
B73_TE_homo_103529	3.90688	0.446983	0.0551999	0.999977	1.01362	0.83293	0.674401	0.822496	0.421775	0.829167
B73_TE_homo_116271	3.90688	0.446983	0.0551999	0.999977	4.30787	0	0	3.68981	0	0
B73_TE_homo_621119	3.90688	0.446983	0.0551999	0.999977	20.5756	3.59942	3.27865	12.4402	16.4039	12.861
B73_TE_homo_686070	3.90688	0.446983	0.0551999	0.999977	3.69246	1.60141	3.88985	4.74404	0.695068	0
B73_TE_homo_797153	3.90688	0.446983	0.0551999	0.999977	0.0408504	0.265751	0.30124	0	0.0922763	0.0453515
B73_TE_homo_840363	3.90688	0.446983	0.0551999	0.999977	3.65684	0	1.28411	0.783046	0.688364	3.38313
B73_TE_homo_938092	3.90688	0.446983	0.0551999	0.999977	6.76007	0.274859	2.78182	1.35708	1.07369	2.93161
B73_TE_homo_1024651	3.90688	0.446983	0.0551999	0.999977	138.481	27.0265	51.0595	124.544	86.0235	73.0262
B73_TE_homo_397272	1.39158	4.36852	0.0552281	0.999977	34.6804	20.2272	23.9363	46.0935	41.8707	29.2081
B73_TE_homo_1278154	-1.84616	1.71778	0.0552926	0.999977	0.178986	1.86302	1.69699	0	0.404308	0
B73_TE_homo_51224	3.90861	0.447872	0.0553507	0.999977	0.227902	0.118609	0.864307	0	0	0.101205
B73_TE_homo_279909	3.90861	0.447872	0.0553507	0.999977	0.355329	0.0577895	0.655069	0	0.0501655	0.0493101
B73_TE_homo_604404	3.90861	0.447872	0.0553507	0.999977	0.637308	0	1.56655	0	0.119967	0.117921
B73_TE_struc_2673	-2.90551	0.714856	0.0553615	0.999977	67.1309	25.6892	33.2798	55.8083	44.6002	39.4558
B73_TE_homo_954832	-2.90551	0.714856	0.0553615	0.999977	3.18565	2.07241	0	8.18579	10.794	0
B73_TE_homo_456032	3.11071	3.63041	0.0554285	0.999977	0.608495	0.791707	1.4423	0.586342	0.687259	1.01331
B73_TE_homo_6333	2.35125	1.75528	0.0554635	0.999977	0.418424	4.89967	3.08555	0.537588	1.41776	0.464527
B73_TE_homo_436330	-2.28342	1.38986	0.0554986	0.999977	1.55366	1.01072	0.843155	2.17759	1.78135	1.88165
B73_TE_homo_602580	-1.76909	1.40611	0.0555094	0.999977	128.562	124.381	206.624	160.94	169.403	159.195
B73_TE_homo_691255	4.48957	0.703545	0.0557025	0.999977	0	85.7037	55.2303	0	0	0
B73_TE_homo_204970	2.74805	1.04255	0.0558379	0.999977	21.5651	36.9187	50.2187	11.666	23.0746	28.9815
B73_TE_struc_559	1.43519	4.12465	0.0559412	0.999977	4.27146	7.64165	11.812	3.42996	7.83959	1.18553
B73_TE_homo_174419	5.29644	1.15982	0.0560208	0.999977	2.67019	2.79863	4.29753	1.42943	3.26713	3.62315
B73_TE_homo_32255	4.30097	2.11373	0.0560404	0.999977	0.135293	0.821469	1.80533	0.115883	0.101871	0.100134
B73_TE_struc_24104	1.67201	7.34646	0.0561858	0.999977	2.59652	27.0265	5.47066	6.67198	0	8.64784
B73_TE_homo_1195526	-1.65778	2.65104	0.0561887	0.999977	0	0	2.98028	7.26947	0	6.28152
B73_TE_homo_1249689	2.56989	1.53208	0.0562756	0.999977	381.997	277.798	206.564	339.632	311.689	267.674
B73_TE_homo_1060672	6.91508	2.3665	0.0563238	0.999977	0	15.0376	4.87022	5.93969	7.83223	2.56623
B73_TE_homo_25021	3.91985	0.453815	0.0563912	0.999977	0	15.4135	0	12.1764	8.02804	10.5215
B73_TE_homo_84378	3.91985	0.453815	0.0563912	0.999977	2.74704	0	8.68169	3.52938	6.20525	15.2486
B73_TE_homo_321133	3.91985	0.453815	0.0563912	0.999977	2.14176	19.5064	20.3063	2.75172	7.25699	7.13325
B73_TE_homo_414087	3.91985	0.453815	0.0563912	0.999977	14.5805	9.48526	7.67996	14.0496	16.4678	16.187
B73_TE_homo_425339	3.91985	0.453815	0.0563912	0.999977	22.8635	32.6263	16.3162	33.1652	19.992	31.1143
B73_TE_homo_451865	3.91985	0.453815	0.0563912	0.999977	28.9752	21.9913	15.2621	15.5113	25.9079	28.1468
B73_TE_homo_598343	3.91985	0.453815	0.0563912	0.999977	32.0925	44.3649	8.45202	30.9241	22.6541	22.2678
B73_TE_homo_761658	3.91985	0.453815	0.0563912	0.999977	0	37.0852	15.0135	0	0	0
B73_TE_homo_423460	-2.45316	0.807636	0.0564152	0.999977	0.744047	0	0.195956	0.71696	0.420179	1.23904
B73_TE_homo_528138	-2.45316	0.807636	0.0564152	0.999977	0	3.15501	11.3535	0	0.304309	0.29912
B73_TE_homo_429668	-2.38178	0.787499	0.0564366	0.999977	30.4262	13.1471	40.1546	15.8673	17.6261	19.3822
B73_TE_struc_202	1.47679	2.79877	0.0564624	0.999977	2.90122	5.033	5.09385	6.21243	4.369	3.22088
B73_TE_homo_93934	4.62848	0.775564	0.0565136	0.999977	1.49839	1.94954	3.15698	7.70047	6.76936	1.66348
B73_TE_homo_300408	4.53075	0.727048	0.0565148	0.999977	3.61532	6.04782	6.52901	3.31781	2.33331	4.58705
B73_TE_homo_340817	3.03867	1.21552	0.0565458	0.999977	43.3248	98.6467	64.6579	111.327	114.177	80.1641
B73_TE_homo_1270215	2.04574	6.59154	0.0566388	0.999977	0.0451193	0	0.237656	0.115938	0.0509596	0
B73_TE_homo_602452	3.16296	1.29299	0.0566549	0.999977	3.76718	4.56573	3.3162	3.91182	5.36223	5.2708
B73_TE_homo_1094154	-1.77757	1.94451	0.0566847	0.999977	51.1658	63.5454	56.3511	77.6897	44.655	38.7296
B73_TE_homo_340080	3.9233	0.45559	0.0566864	0.999977	10.886	10.5628	5.87005	10.7149	13.0453	11.0203
B73_TE_struc_15672	3.9233	0.45559	0.0566864	0.999977	3.66273	9.53108	5.7878	2.35292	4.13683	6.09944
B73_TE_homo_854186	3.9233	0.45559	0.0566864	0.999977	18.052	15.6582	9.50852	11.5965	13.5924	13.3607
B73_TE_struc_30192	3.9233	0.45559	0.0566864	0.999977	15.7955	25.6892	8.31996	10.147	26.7601	21.9199
B73_TE_homo_956735	-1.93828	2.9617	0.0567863	0.999977	3.62768	1.17998	0	11.652	0	1.00685
B73_TE_homo_44970	-2.9664	0.73879	0.0568104	0.999977	11.525	10.1812	9.90107	8.14125	6.10013	6.42104
B73_TE_homo_501181	-2.9664	0.73879	0.0568104	0.999977	11.5733	5.77803	9.64016	9.42296	8.96754	6.72303
B73_TE_homo_653059	-2.9664	0.73879	0.0568104	0.999977	1.11552	0.2419	0.391719	1.43322	1.67989	1.03203
B73_TE_struc_2500	1.17183	5.15152	0.0568414	0.999977	0.410362	0.213567	0.259379	1.05446	0.370783	0.182231
B73_TE_homo_338430	-1.43954	3.25292	0.056887	0.999977	12.6492	19.9488	18.5748	12.3118	9.09141	10.213
B73_TE_homo_547946	2.53096	1.93112	0.0569626	0.999977	7.2208	4.69746	3.80341	18.5545	4.07773	8.01641
B73_TE_homo_885629	2.78962	1.06757	0.056979	0.999977	7.43318	4.83562	3.91527	19.1002	0	8.25219
B73_TE_homo_1214063	4.80697	0.873847	0.0570455	0.999977	15.4207	31.7676	13.5376	29.7186	17.4168	15.6931
B73_TE_struc_11371	4.13126	2.05207	0.0570661	0.999977	0.727624	0.946706	0.766522	0.62323	0.821808	1.07706
B73_TE_homo_399919	1.86771	2.11904	0.0570874	0.999977	0.210285	0.752402	0.443054	0.0675433	0.0593763	0
B73_TE_homo_1051028	5.33676	1.18606	0.0572014	0.999977	0.319191	0.276864	0	0.273396	0	0.11812
B73_TE_homo_117736	4.60608	3.14712	0.0572371	0.999977	3.36971	4.3843	1.77492	3.24703	0.951471	0.935248
B73_TE_homo_1306686	-2.76427	2.29116	0.0572503	0.999977	1.66817	3.79828	3.95404	1.60744	2.82615	2.31497
B73_TE_homo_1221516	-2.37943	0.981424	0.0574717	0.999977	4.25946	11.0839	13.4615	16.4176	9.62162	4.72878
B73_TE_homo_173638	4.52108	0.721614	0.0576686	0.999977	0	5.51099	17.8484	8.16292	2.39197	2.35118
B73_TE_homo_60868	3.93454	0.461523	0.0577043	0.999977	4.54003	2.95349	2.39136	2.91649	5.12769	5.04026
B73_TE_homo_154753	3.93454	0.461523	0.0577043	0.999977	0.746244	2.9128	0.786138	1.91754	1.68568	1.65694
B73_TE_homo_327015	3.93454	0.461523	0.0577043	0.999977	16.1316	4.19773	3.39879	6.21772	18.2197	12.5363
B73_TE_homo_390437	3.93454	0.461523	0.0577043	0.999977	13.8211	10.2757	6.23997	12.6837	0	2.19199
B73_TE_homo_449932	3.93454	0.461523	0.0577043	0.999977	0	22.4197	27.2289	0	4.86548	4.78252
B73_TE_homo_852965	3.93454	0.461523	0.0577043	0.999977	0.424674	0.736719	0.521939	0.363745	0.159881	0.471466
B73_TE_homo_983144	-2.91889	0.731499	0.0577143	0.999977	0.287315	0.267017	0	0.0527344	0.0927159	0.18227
B73_TE_homo_1186345	2.10445	1.58889	0.0577355	0.999977	0.402291	0.348945	0.141266	0.172287	0.302909	0.297744
B73_TE_homo_158779	2.88847	1.1253	0.0578179	0.999977	10.6188	6.90803	7.83055	9.55009	9.59467	4.71554
B73_TE_homo_224470	3.93626	0.462409	0.0578486	0.999977	2.33527	3.0384	0.820037	1.00011	1.75837	2.59258
B73_TE_homo_386042	3.93626	0.462409	0.0578486	0.999977	0.525338	0.525779	0.553422	0.363435	0.273849	0.628085
B73_TE_homo_422036	3.93626	0.462409	0.0578486	0.999977	0.0640358	0.249949	0.0674591	0.246818	0.144649	0
B73_TE_homo_477604	3.93626	0.462409	0.0578486	0.999977	5.65809	9.81559	17.8817	9.69263	10.6508	8.37536
B73_TE_homo_484232	3.93626	0.462409	0.0578486	0.999977	7.6843	0	1.34918	9.87273	8.67896	0
B73_TE_homo_625059	3.93626	0.462409	0.0578486	0.999977	15.1637	7.89174	3.19486	15.5857	13.7012	26.9351
B73_TE_homo_670458	3.93626	0.462409	0.0578486	0.999977	185.238	165.345	299.518	224.156	158.128	217.605
B73_TE_homo_947147	3.93626	0.462409	0.0578486	0.999977	13.0721	0	36.7226	16.795	4.9214	4.83749
B73_TE_homo_1091856	3.93626	0.462409	0.0578486	0.999977	14.51	16.2954	12.7112	20.6046	15.5256	17.2957
B73_TE_homo_163101	-2.17184	1.7451	0.0578508	0.999977	10.9354	37.941	34.5598	42.1489	20.5847	44.5142
B73_TE_homo_115089	4.52521	0.723944	0.0579034	0.999977	0	0.243092	1.37777	0.480093	0	0.414846
B73_TE_homo_477161	2.89544	1.12958	0.0579198	0.999977	0	1.89963	0.452376	0	0	0
B73_TE_homo_19137	3.81585	2.46747	0.0580932	0.999977	0	0.932741	0.604172	0	0	0.0795881
B73_TE_homo_845488	2.67637	1.00295	0.0580982	0.999977	0.521806	0	0.274851	0.335206	0.884024	0.5793
B73_TE_homo_1415927	-2.466	2.18942	0.0581306	0.999977	7.95804	0.941285	10.6699	0.929493	4.08552	5.6222
B73_TE_homo_1024658	1.77359	3.59481	0.0581426	0.999977	0	0.250786	0.304582	0.0619111	0.0544251	0
B73_TE_homo_243630	-2.03044	0.843265	0.0581865	0.999977	4.72389	6.14621	1.24411	3.03461	4.00152	1.3111
B73_TE_homo_1262235	3.02092	2.25105	0.0582643	0.999977	1.66268	6.48992	10.5094	0	20.6569	7.38354
B73_TE_homo_1353843	2.80753	1.69464	0.0583873	0.999977	0	0.209285	0.211816	0	0.0454187	0.0446443
B73_TE_homo_736725	2.07877	2.51055	0.0584084	0.999977	11.9339	9.27352	7.03247	14.5673	14.4994	17.1254
B73_TE_homo_372224	5.18962	1.09377	0.0584105	0.999977	0.673343	11.3891	3.5467	3.46042	0.760501	5.98027
B73_TE_homo_203665	-1.93136	1.10972	0.0584182	0.999977	2.97596	3.57416	2.8939	7.94111	4.13683	7.37016
B73_TE_homo_208157	4.83946	0.88895	0.0584594	0.999977	2.69178	3.50225	1.89045	4.03477	5.06701	5.97673
B73_TE_homo_567546	4.83946	0.88895	0.0584594	0.999977	2.3106	0.133613	0.540915	0.593728	0.753909	0.855062
B73_TE_homo_442105	4.48819	0.702764	0.058472	0.999977	21.0607	10.9607	13.3119	10.8234	47.5736	9.35248
B73_TE_homo_604141	4.64732	0.78648	0.0585581	0.999977	35.6793	11.6055	14.095	0	10.0744	24.7566
B73_TE_homo_44743	-2.87515	2.07289	0.0585608	0.999977	14.6249	20.0298	10.9469	17.801	13.4752	10.2545
B73_TE_homo_651057	2.04478	1.5499	0.0585766	0.999977	27.8001	23.0176	18.6367	19.4822	28.5441	30.8632
B73_TE_homo_1188357	-1.94011	1.24883	0.0585847	0.999977	5.89262	12.7781	14.4845	10.0944	6.65537	0
B73_TE_homo_859820	-2.44275	0.810622	0.0586033	0.999977	5.0322	1.45497	2.35609	3.59185	3.15754	4.34518
B73_TE_homo_1020778	-2.44275	0.810622	0.0586033	0.999977	6.703	6.78317	6.66904	6.21975	6.72946	6.2013
B73_TE_homo_165600	-2.42096	0.97893	0.0586226	0.999977	0	2.10514	1.70447	0.623629	0.182741	0.538875
B73_TE_struc_9155	2.75352	1.04583	0.0586248	0.999977	0.0408901	0	0.129228	0.0525353	0.0923659	0.090791
B73_TE_homo_604472	1.59416	2.47802	0.058641	0.999977	2.64176	6.87434	4.17447	0	5.96742	2.93283
B73_TE_struc_8768	-2.91331	0.733048	0.0586813	0.999977	0	3.08271	12.4799	3.04409	2.67601	0
B73_TE_homo_1059785	2.16775	2.37588	0.0587858	0.999977	1.19462	0	0.419494	0.511612	0.8995	0.442082
B73_TE_homo_1127691	-1.89782	4.966	0.0587983	0.999977	57.3761	167.966	321.645	31.5927	18.5151	59.1481
B73_TE_homo_1202318	1.56736	2.88838	0.0588095	0.999977	0.845009	0.412288	0.222545	0.271415	1.43158	0.469057
B73_TE_homo_955903	-1.77348	2.00001	0.0588168	0.999977	4.77847	0	1.67797	2.04645	2.6985	0.884163
B73_TE_homo_338431	-1.38497	4.61909	0.0589139	0.999977	1.08935	1.41734	1.14758	1.39958	2.4607	3.62812
B73_TE_homo_880809	4.36302	0.642182	0.0589592	0.999977	12.3282	4.01003	0	7.91959	6.96199	13.6866
B73_TE_homo_122951	4.54598	0.735568	0.0590242	0.999977	0.152002	0.98884	1.12089	0.195291	0.171677	0.506249
B73_TE_homo_853771	4.54598	0.735568	0.0590242	0.999977	0.163543	2.76619	1.37828	0.840474	0.184712	0.544687
B73_TE_struc_1985	-2.34002	0.96652	0.0590371	0.999977	0.270009	4.56698	1.9911	0.346905	0.609918	0
B73_TE_homo_1179727	2.56886	1.47737	0.0590457	0.999977	0	3.16175	3.83998	4.68322	1.37231	5.39566
B73_TE_homo_268672	3.04417	1.219	0.0590837	0.999977	64.6229	28.6979	24.9965	49.0951	41.7372	40.178
B73_TE_homo_555493	-1.85966	1.85506	0.0591375	0.999977	4.66862	1.21486	0.98364	2.39928	2.10917	7.25623
B73_TE_homo_306797	-2.87896	1.01191	0.0591449	0.999977	7.58184	16.6466	7.98716	7.91464	9.63365	6.839
B73_TE_homo_351453	4.54873	0.737114	0.0591726	0.999977	38.9424	75.4844	43.5359	62.2858	71.8092	81.1725
B73_TE_homo_703209	4.36738	0.6446	0.0592183	0.999977	2.69657	0.584746	2.84072	1.44355	4.31462	2.74421
B73_TE_homo_299644	2.85419	1.10429	0.0592292	0.999977	2.50226	1.62783	10.5441	1.60744	2.82615	0
B73_TE_homo_606970	2.98212	1.17988	0.0592655	0.999977	14.722	9.57735	11.6318	33.1008	12.4707	8.17207
B73_TE_homo_622442	4.36881	0.645405	0.0593058	0.999977	55.4228	34.6129	42.0377	31.331	27.5426	27.073
B73_TE_homo_622448	4.36881	0.645405	0.0593058	0.999977	1.79665	11.688	0	4.61663	4.05841	5.98381
B73_TE_homo_866695	3.55168	1.55258	0.0593063	0.999977	1.90021	1.23617	0	4.88275	7.51162	3.16437
B73_TE_homo_1272444	4.5034	0.711348	0.0593563	0.999977	30.1012	21.758	13.7091	20.001	29.5332	32.3376
B73_TE_homo_469265	2.9263	1.14666	0.059535	0.999977	6.54284	2.21334	1.37852	3.86685	1.03457	1.01692
B73_TE_homo_816161	2.9263	1.14666	0.059535	0.999977	0.0337511	0.439132	0.46222	0.0433631	0.0381199	0
B73_TE_homo_451170	4.73827	0.833458	0.0595838	0.999977	30.8563	5.73527	0	28.3171	19.9145	0
B73_TE_homo_185192	-2.42687	1.73398	0.0596016	0.999977	4.35738	5.66935	5.50838	0	0.984281	1.935
B73_TE_homo_355048	4.67363	0.801479	0.0597455	0.999977	0.120525	0.209086	0.338582	0.103233	0.181502	0.401415
B73_TE_homo_821913	4.67363	0.801479	0.0597455	0.999977	4.33248	0.939493	2.28205	1.85545	3.26219	0.801641
B73_TE_homo_776920	4.59529	2.42633	0.0598954	0.999977	5.58858	0	0.981223	2.39339	3.15599	3.10217
B73_TE_homo_477841	2.54815	2.78233	0.0601305	0.999977	2.99283	1.29798	1.05094	0	0	2.21506
B73_TE_homo_530098	3.71698	1.66986	0.0602922	0.999977	7.2208	0	1.52136	4.63861	6.52438	5.61149
B73_TE_homo_615444	-2.31002	1.42481	0.0603068	0.999977	0	0.377042	0.2544	0	0.0545499	0
B73_TE_homo_678691	4.56977	0.749053	0.0603403	0.999977	0.444006	0.115538	0.748387	0.798637	0.70207	0.788684
B73_TE_homo_936436	3.05451	2.84274	0.0603527	0.999977	3.31567	0.718999	8.15016	2.12998	1.24829	1.227
B73_TE_homo_167902	1.06059	6.39821	0.0603922	0.999977	20.1645	52.4717	93.4667	25.9072	18.2197	26.8635
B73_TE_homo_189111	2.11248	2.62443	0.0604639	0.999977	57.6879	3.57416	0	3.52938	9.30787	9.14917
B73_TE_homo_417511	4.37847	3.34542	0.060464	0.999977	0	2.19215	3.54985	8.65875	9.51471	9.35248
B73_TE_homo_620363	2.96043	2.25446	0.0604676	0.999977	6.27636	1.63322	0	4.83829	2.83551	0
B73_TE_homo_1053185	-1.57262	2.4264	0.0604758	0.999977	0.576128	5.24717	3.64156	2.22061	4.55492	1.27921
B73_TE_homo_370312	5.0385	1.00315	0.0606275	0.999977	24.9814	2.43773	13.1584	23.2695	0.705374	2.77339
B73_TE_homo_537668	4.62282	0.772177	0.0607206	0.999977	3.64232	3.12773	2.37896	4.77321	3.3733	3.39665
B73_TE_struc_2713	-2.5827	0.841646	0.0607215	0.999977	0	0	2.29957	1.86969	0.410904	0.807796
B73_TE_struc_11288	-2.5827	0.841646	0.0607215	0.999977	0.473865	0.616542	2.49599	1.21764	0	1.05215
B73_TE_homo_1052929	1.24189	3.95639	0.0607483	0.999977	1.01091	0	1.06495	1.29881	1.71265	0
B73_TE_homo_968578	1.42347	3.26925	0.0607522	0.999977	0.266716	0.57837	0.561948	0.456899	0.401653	0.789609
B73_TE_homo_709542	-2.15379	1.80611	0.0607813	0.999977	3.79092	9.86467	0	0	12.8449	8.41723
B73_TE_homo_274644	-1.61367	2.81206	0.0607828	0.999977	57.7425	9.79934	7.93426	58.0595	34.0261	39.0203
B73_TE_homo_310125	2.78338	1.12447	0.0608095	0.999977	4.16585	5.42015	4.38855	5.35225	14.1152	9.24971
B73_TE_homo_237828	2.57637	2.25483	0.0608291	0.999977	1.08622	2.82655	3.43288	6.97786	2.45365	0
B73_TE_homo_1260771	3.12636	1.98329	0.060965	0.999977	0.431522	2.80725	2.50025	0.554416	0.487379	0.718603
B73_TE_homo_115885	-2.60754	1.25253	0.0610181	0.999977	278.93	97.2444	92.6816	208.985	220.432	204.123
B73_TE_homo_86194	1.70215	2.03637	0.0610207	0.999977	0.215843	0.0936105	0.151588	0	0.162521	0.079875
B73_TE_homo_923308	2.51349	1.82152	0.0611062	0.999977	25.1728	15.2611	13.9363	21.4007	19.6599	21.1085
B73_TE_homo_110451	4.48404	0.700419	0.0611476	0.999977	287.113	234.873	189.265	277.212	245.635	265.305
B73_TE_homo_981849	3.47546	4.286	0.0611573	0.999977	0.0293415	0.19088	0.340011	0.0376977	0	0.0651489
B73_TE_homo_692971	1.89957	3.37352	0.0612004	0.999977	0	0.186214	0.113079	0.0919404	0	0
B73_TE_homo_1024493	4.53546	0.72958	0.061215	0.999977	3.6104	0	0	3.09241	0	6.68034
B73_TE_homo_970481	4.77834	0.856986	0.0613232	0.999977	3.3548	5.81987	1.17805	7.18369	6.31508	6.2074
B73_TE_homo_310993	5.07931	1.0262	0.0613468	0.999977	19.3414	45.297	24.4505	9.93989	39.321	0
B73_TE_homo_405581	-2.63857	1.58424	0.0614898	0.999977	37.5824	68.0322	20.6564	10.4969	81.2032	7.25623
B73_TE_struc_6081	-1.60413	2.56231	0.0617151	0.999977	0.914209	4.75788	2.08668	0.587284	1.893	0.169157
B73_TE_homo_544890	5.19765	1.09887	0.0617876	0.999977	0.451569	2.6439	1.66498	0.290086	1.53006	0.250662
B73_TE_homo_1245566	2.9253	1.14604	0.0619198	0.999977	15.9618	2.59597	6.30565	2.56344	6.76046	4.43012
B73_TE_struc_15119	2.03563	2.70228	0.0619616	0.999977	0.126957	1.817	0.40123	0.326225	0.14339	0.704725
B73_TE_homo_268055	-2.02182	1.3996	0.0619658	0.999977	2.5363	0.76999	0.356251	1.52069	2.10071	2.2526
B73_TE_homo_1266616	4.95403	0.954196	0.0620976	0.999977	2.66966	5.21021	1.40619	0	7.53807	5.92763
B73_TE_homo_702599	4.41258	0.670186	0.0621918	0.999977	4.21214	0	6.65596	16.2352	4.75736	7.01436
B73_TE_homo_62123	4.5518	0.739024	0.0622023	0.999977	1.04351	0.969787	1.09929	0.957638	1.51532	0.82749
B73_TE_homo_923610	-2.55668	0.829612	0.0623363	0.999977	2.44576	3.18215	10.306	3.14229	11.0493	5.43047
B73_TE_homo_1206982	-1.90051	1.10179	0.0623754	0.999977	5.55202	13.0026	10.7618	4.56524	5.26737	11.0948
B73_TE_homo_18244	-2.32514	0.971165	0.0624289	0.999977	3.57073	8.51738	4.38855	0.764607	3.36077	1.32139
B73_TE_struc_19715	4.50504	0.712486	0.0624372	0.999977	0	9.10025	0	5.39175	11.0595	4.65898
B73_TE_homo_676367	4.41901	0.673605	0.06251	0.999977	1.67001	0	1.75929	2.14561	11.3171	3.70803
B73_TE_struc_9010	-1.43606	2.50246	0.0625955	0.999977	5.45456	1.77422	1.43654	4.37999	13.8614	3.02778
B73_TE_homo_293545	4.56063	0.743859	0.0626044	0.999977	9.1944	4.60106	2.98028	7.26947	7.18929	7.06671
B73_TE_homo_1165379	4.37316	0.647822	0.0626496	0.999977	5.02109	6.5329	7.93426	9.67658	11.342	19.5101
B73_TE_homo_563668	-1.65256	3.5631	0.0626887	0.999977	5.88985	8.35989	4.51252	4.81551	7.25699	6.53881
B73_TE_homo_1157279	5.0054	0.982851	0.0626907	0.999977	23.4836	4.3649	7.06828	47.4124	18.9452	14.8978
B73_TE_homo_414327	-3.06013	0.797009	0.0627094	0.999977	24.146	37.6994	33.0679	6.20452	16.3629	13.4032
B73_TE_homo_622451	1.74399	2.98167	0.0627202	0.999977	62.707	33.3767	30.0269	69.5792	77.2623	82.2737
B73_TE_homo_294798	3.70218	2.37433	0.0627565	0.999977	66.6679	44.2209	22.0335	59.6222	75.2975	65.3061
B73_TE_homo_437632	-2.4015	0.98492	0.0628279	0.999977	75.8184	32.8822	28.5256	57.9827	97.8656	62.1272
B73_TE_homo_1233814	-2.4015	0.98492	0.0628279	0.999977	67.8375	28.5556	37.8339	71.7765	135.209	106.323
B73_TE_homo_1091200	2.60022	1.49787	0.0629214	0.999977	24.4576	13.6378	15.9498	20.2004	14.4694	23.9199
B73_TE_homo_1085172	-1.83136	1.56273	0.0630047	0.999977	42.515	9.21932	7.46463	31.8634	4.00152	23.5997
B73_TE_homo_986235	4.84417	0.891572	0.0631565	0.999977	15.4731	0	4.07508	14.9098	17.476	17.178
B73_TE_homo_218103	5.35983	1.20024	0.0631835	0.999977	6.06547	11.8376	6.38973	7.79287	10.2759	8.41723
B73_TE_homo_889836	2.84707	1.16167	0.0633226	0.999977	0.357634	3.72252	7.91181	2.29743	2.01963	0.794079
B73_TE_struc_10074	1.73531	2.36904	0.0633425	0.999977	0.774448	2.51907	6.52679	0.995004	1.74939	0.859779
B73_TE_homo_500465	3.68735	1.71728	0.0633942	0.999977	69.6292	90.5939	126.327	99.3989	96.118	133.13
B73_TE_homo_454854	4.91596	0.93125	0.0635725	0.999977	11.1498	0	0	4.77504	29.3837	53.6392
B73_TE_homo_338310	4.35867	0.639761	0.06368	0.999977	15.7955	5.13785	8.31996	10.147	13.3801	8.76795
B73_TE_struc_9639	4.71054	0.817312	0.0636984	0.999977	3.45109	4.85674	4.89691	3.43856	3.26143	3.98773
B73_TE_homo_159177	1.88262	2.87102	0.0637231	0.999977	0	0.0347445	0.0281317	0	0.0603215	0.059293
B73_TE_homo_39013	3.70264	0.370057	0.0637382	0.999977	49.643	14.6796	19.017	49.2853	35.6802	27.5564
B73_TE_homo_316796	3.70264	0.370057	0.0637382	0.999977	2.59652	20.2699	13.6766	0	0	2.88261
B73_TE_struc_11059	3.70264	0.370057	0.0637382	0.999977	3.1591	32.8822	16.6399	0	7.13604	0
B73_TE_homo_449959	3.70264	0.370057	0.0637382	0.999977	0	12.4869	10.1103	6.16525	0	2.66368
B73_TE_homo_465836	3.70264	0.370057	0.0637382	0.999977	152.285	168.627	95.5728	83.2572	164.678	154.676
B73_TE_homo_562258	3.70264	0.370057	0.0637382	0.999977	6.53607	14.1734	4.59032	16.795	7.38211	7.25623
B73_TE_homo_581215	3.70264	0.370057	0.0637382	0.999977	7.73657	10.066	10.1877	0	8.738	0
B73_TE_homo_600535	3.70264	0.370057	0.0637382	0.999977	3.94888	1.28446	6.23997	13.9521	14.4951	24.1119
B73_TE_homo_676863	3.70264	0.370057	0.0637382	0.999977	2.11783	13.7775	18.9639	9.52341	3.58795	9.40473
B73_TE_homo_735150	3.70264	0.370057	0.0637382	0.999977	177.478	120.076	143.589	189.714	181.207	173.389
B73_TE_homo_789837	3.70264	0.370057	0.0637382	0.999977	3.91489	11.0362	17.1841	3.35322	2.21082	3.62187
B73_TE_struc_20746	3.70264	0.370057	0.0637382	0.999977	1.16286	13.6169	15.9253	0	1.31338	0
B73_TE_homo_839506	3.70264	0.370057	0.0637382	0.999977	0.43449	1.97859	2.7463	0	0.49073	0.723544
B73_TE_homo_845565	3.70264	0.370057	0.0637382	0.999977	4.39527	7.86314	12.1544	4.23526	8.68735	4.87956
B73_TE_homo_908228	3.70264	0.370057	0.0637382	0.999977	13.7352	57.1865	26.0451	49.4113	18.6157	18.2983
B73_TE_homo_915332	3.70264	0.370057	0.0637382	0.999977	9.24615	3512.79	1733.8	17.8191	5.22149	0
B73_TE_homo_1115758	3.70264	0.370057	0.0637382	0.999977	0	170.923	83.0348	0	4.23923	0
B73_TE_homo_1244035	3.70264	0.370057	0.0637382	0.999977	10.0969	1.19427	19.3394	2.35862	3.11014	3.05711
B73_TE_homo_549243	4.38918	0.657011	0.0637486	0.999977	3.2401	4.34342	2.89615	5.04589	4.43576	4.90515
B73_TE_homo_185213	-2.37599	1.70598	0.0637519	0.999977	43.6455	3.24496	6.56839	20.828	11.9716	14.5363
B73_TE_homo_283171	3.25663	1.35369	0.0638492	0.999977	7.89775	0	2.07999	5.07348	2.23001	2.19199
B73_TE_homo_999565	-2.7701	1.81764	0.0639515	0.999977	71.5268	65.1441	64.048	87.3022	60.589	71.4671
B73_TE_struc_16864	1.95563	3.49562	0.0639525	0.999977	53.8066	38.1858	15.459	47.1343	63.5337	35.2981
B73_TE_homo_259070	-2.28073	1.10345	0.0639682	0.999977	0	220.781	91.2818	0	0	0
B73_TE_homo_8393	4.53409	0.728805	0.0639953	0.999977	0	0.260557	0	0	0.0904727	0
B73_TE_homo_497	-2.63898	0.864122	0.0640573	0.999977	0	4.65315	2.82565	0	1.51472	0
B73_TE_homo_251383	3.01543	1.20082	0.0641668	0.999977	3.77206	4.9078	3.97371	2.42316	4.26032	6.28152
B73_TE_homo_544661	4.73953	0.834188	0.0641681	0.999977	2.54424	1.32412	3.75236	2.61506	1.14943	1.12983
B73_TE_homo_400919	-1.54972	3.45219	0.0641879	0.999977	0.447306	2.32795	2.35609	0.574696	1.26302	0.993184
B73_TE_homo_265941	-1.93463	1.75733	0.0641926	0.999977	0.27645	0.462455	0.0832082	0.304441	0.0892097	0.0876886
B73_TE_homo_607327	2.75146	1.65556	0.0642144	0.999977	13.3171	6.93068	14.9642	11.4064	20.0544	8.87062
B73_TE_homo_552486	-2.57651	0.59727	0.0642258	0.999977	1.72315	8.96788	5.44579	0	1.94619	7.65203
B73_TE_homo_771259	-2.57651	0.59727	0.0642258	0.999977	7.65843	39.8573	12.1018	9.83949	34.599	8.50225
B73_TE_struc_20414	-2.57651	0.59727	0.0642258	0.999977	91.505	96.379	27.5419	44.7866	211.62	29.0249
B73_TE_homo_841469	-2.57651	0.59727	0.0642258	0.999977	49.5736	72.088	3.07198	33.7192	82.3389	12.9496
B73_TE_homo_1192818	-2.57651	0.59727	0.0642258	0.999977	4.62308	15.0376	0	5.93969	0	0
B73_TE_struc_9774	2.10911	3.12526	0.0642418	0.999977	0.254766	0.662948	0.268386	0.327322	0.86323	0.848511
B73_TE_homo_831945	1.71405	4.36149	0.0644467	0.999977	1.75886	0.610249	1.35878	0.301302	0.132435	0.781061
B73_TE_homo_1195077	-1.64816	3.64369	0.0644823	0.999977	0.568354	0.739481	0.598737	0.486811	0.427948	1.26195
B73_TE_homo_90103	2.79961	1.1344	0.0645122	0.999977	8.42427	13.1529	8.87462	8.65875	7.61177	1.8705
B73_TE_homo_485546	-1.69773	3.45342	0.0645362	0.999977	4.52508	3.14679	0.986272	5.01188	0	1.47245
B73_TE_homo_567756	-2.33292	2.12047	0.0645667	0.999977	0.380424	0	0	0	0.644499	0.84468
B73_TE_homo_290252	-1.73913	1.66785	0.0646391	0.999977	16.6268	12.9798	0	12.8172	3.75581	18.4588
B73_TE_homo_280560	4.66643	2.41088	0.0647006	0.999977	9.06525	1665.2	1440.29	6.35288	7.4463	3.65967
B73_TE_homo_1030845	1.76752	2.80613	0.0647679	0.999977	0	0.217571	0.880807	0.429691	0	0.185647
B73_TE_homo_1243244	4.22347	0.578015	0.0648124	0.999977	11.773	9.19069	8.68169	18.1511	21.2751	9.14917
B73_TE_homo_91536	-2.57383	0.598098	0.0648144	0.999977	0.890759	5.3119	5.16108	1.33518	1.34141	2.14263
B73_TE_homo_171923	-2.57383	0.598098	0.0648144	0.999977	0	0	0.630101	0	0.270219	0
B73_TE_struc_9032	-2.57383	0.598098	0.0648144	0.999977	0	1.07752	0.436218	0	0	0.459707
B73_TE_homo_347312	-2.57383	0.598098	0.0648144	0.999977	13.3654	7.90438	3.83998	12.4886	13.7231	10.7913
B73_TE_homo_496761	-2.57383	0.598098	0.0648144	0.999977	0	2.43572	0.986069	0	2.11438	2.07833
B73_TE_homo_794063	-2.57383	0.598098	0.0648144	0.999977	3.68877	1.84593	1.79352	1.09369	1.92288	4.41023
B73_TE_homo_462866	4.73828	0.833456	0.0648597	0.999977	10.0422	6.5329	10.579	4.83829	1.41776	2.78716
B73_TE_homo_1041805	-2.59228	0.858548	0.0649065	0.999977	7.43318	1.38161	1.11865	15.0073	5.99667	3.53665
B73_TE_homo_270393	4.40822	0.667786	0.0649657	0.999977	1.09248	0	1.15089	0	3.70169	3.63857
B73_TE_homo_554662	4.37908	0.651389	0.0650009	0.999977	0.45346	0.589992	2.3885	0.582601	0.512156	1.00685
B73_TE_homo_204332	-2.63368	0.865571	0.0650698	0.999977	14.2382	30.1035	50.6228	25.153	16.0812	23.7105
B73_TE_homo_868459	-1.33832	5.6391	0.0651018	0.999977	231.861	158.378	135.562	288.956	311.629	305.028
B73_TE_homo_764655	4.41111	0.669385	0.0651332	0.999977	4.00963	1.42279	0.767996	6.5565	6.9988	7.68882
B73_TE_struc_19800	1.72244	7.92783	0.0651818	0.999977	1.9827	1.03187	0.417738	3.5663	2.68721	6.16325
B73_TE_homo_87452	3.71654	0.377133	0.0652011	0.999977	4.92327	0.800704	0	3.95336	2.08521	6.14895
B73_TE_homo_300334	3.71654	0.377133	0.0652011	0.999977	10.7799	2.3376	1.89269	4.61663	6.08761	5.98381
B73_TE_homo_417084	3.71654	0.377133	0.0652011	0.999977	5.21622	1.83426	2.82179	4.07539	4.0603	4.22583
B73_TE_homo_432502	3.71654	0.377133	0.0652011	0.999977	26.3716	21.4449	3.47268	46.5878	40.9546	32.937
B73_TE_homo_471348	3.71654	0.377133	0.0652011	0.999977	1.94539	1.34994	0.956382	1.66628	1.17184	1.87178
B73_TE_struc_13812	3.71654	0.377133	0.0652011	0.999977	0	4.58112	0	1.50791	2.65116	2.60595
B73_TE_homo_548781	3.71654	0.377133	0.0652011	0.999977	0	4.60966	2.48821	0	2.66768	5.24438
B73_TE_homo_830863	3.71654	0.377133	0.0652011	0.999977	0	21.1818	9.80019	2.98806	7.88029	2.58197
B73_TE_homo_853552	3.71654	0.377133	0.0652011	0.999977	4.35738	2.83468	11.4758	8.39749	2.4607	2.41874
B73_TE_homo_861462	3.71654	0.377133	0.0652011	0.999977	0.225596	0.176113	0.142594	0.0579689	0.101919	0.100181
B73_TE_homo_957641	3.71654	0.377133	0.0652011	0.999977	3.96955	12.9119	14.6362	0	0	2.20346
B73_TE_homo_1022694	3.71654	0.377133	0.0652011	0.999977	4.96627	2.15386	12.2074	2.12688	3.73941	1.83782
B73_TE_homo_1092971	3.71654	0.377133	0.0652011	0.999977	98.8936	64.3348	125.016	71.9994	74.463	82.3425
B73_TE_homo_1262989	3.71654	0.377133	0.0652011	0.999977	5.45456	14.1938	25.8577	0	3.0803	6.05556
B73_TE_homo_840061	-2.39295	2.32519	0.0652199	0.999977	18.9609	7.24432	11.0969	21.2029	20.4237	17.7923
B73_TE_homo_223722	2.17926	1.28485	0.0652639	0.999977	8.10892	2.63761	8.54241	2.60457	9.15855	2.2506
B73_TE_homo_608326	-1.70264	1.82427	0.0652651	0.999977	1.31201	1.4484	1.59157	1.22594	1.34713	1.23588
B73_TE_homo_195575	3.7184	0.378053	0.0653827	0.999977	13.9805	8.52053	5.19351	20.5145	19.6961	18.6251
B73_TE_homo_758842	3.7184	0.378053	0.0653827	0.999977	5.75358	5.59948	4.41253	6.85992	5.14668	5.95318
B73_TE_homo_799355	3.7184	0.378053	0.0653827	0.999977	0	1.14705	0	0	1.99145	1.9575
B73_TE_homo_1167611	3.7184	0.378053	0.0653827	0.999977	0.125986	1.96703	2.5217	0.323732	0.284588	0.139868
B73_TE_homo_1174199	3.7184	0.378053	0.0653827	0.999977	3.54955	3.69463	7.47861	0.912087	0.801802	0.78813
B73_TE_homo_953192	-3.11083	1.60871	0.0654019	0.999977	2.61443	3.40161	1.3771	1.6795	4.42926	2.90249
B73_TE_struc_18170	2.65733	0.991677	0.0655358	0.999977	2.7078	3.77475	6.92764	2.73347	4.8059	5.15341
B73_TE_homo_996721	2.65733	0.991677	0.0655358	0.999977	0	12.1039	2.45005	2.98806	10.507	2.58197
B73_TE_homo_416172	-1.59028	2.76053	0.0655773	0.999977	4.32678	5.19649	4.55808	3.42093	5.63866	4.43401
B73_TE_homo_191698	4.83939	0.888728	0.0656241	0.999977	0.390414	6.09557	1.64514	0	0.881899	0
B73_TE_homo_611254	2.98058	1.18045	0.0656345	0.999977	13.539	17.6155	4.75426	11.5965	20.3887	10.0205
B73_TE_homo_1043080	-1.68986	4.08512	0.0656904	0.999977	4.68015	3.04465	7.39552	9.01953	5.28595	10.3916
B73_TE_homo_550340	2.05198	1.82916	0.0656931	0.999977	0	0	0.477701	1.4565	1.28039	0.503423
B73_TE_homo_464861	2.58055	0.950526	0.0656985	0.999977	1.77515	3.0795	2.90895	1.77387	1.78215	3.94147
B73_TE_homo_829190	4.39146	0.658393	0.0657952	0.999977	1.33327	2.45749	2.45795	1.28473	0.501949	1.72686
B73_TE_homo_952892	-2.93808	1.50398	0.0658739	0.999977	2.96166	11.5602	15.5999	7.61023	13.3801	9.86394
B73_TE_homo_361702	4.72357	0.825037	0.0658927	0.999977	6.84282	0	7.20863	0	0	0
B73_TE_homo_291044	2.58413	0.952591	0.0659374	0.999977	91.7158	91.4869	67.6332	129.619	82.8701	88.2452
B73_TE_homo_291053	2.58413	0.952591	0.0659374	0.999977	10.0644	39.2841	35.3414	51.7226	30.3124	37.2444
B73_TE_homo_608866	4.39434	0.659996	0.0659671	0.999977	114.096	76.6188	89.177	66.2016	91.4521	77.6347
B73_TE_homo_1049545	-1.92739	1.25699	0.0660394	0.999977	44.5991	91.8768	74.3902	66.8506	62.965	107.278
B73_TE_homo_1237143	-2.53847	0.834741	0.0660492	0.999977	17.6322	36.7058	27.8622	22.6537	25.8889	41.1074
B73_TE_homo_444803	4.71052	0.817313	0.0660727	0.999977	3.28218	17.0817	19.017	2.10846	3.70703	1.82191
B73_TE_homo_98842	5.66737	1.40596	0.0661041	0.999977	6.20333	4.48394	2.90442	7.96998	2.33543	4.59122
B73_TE_homo_215151	2.66613	0.996911	0.066119	0.999977	588.895	344.51	248.455	466.606	552.362	499.572
B73_TE_homo_828236	4.85338	0.897081	0.066147	0.999977	4.76845	3.1021	6.27921	1.53162	2.69284	1.32346
B73_TE_homo_923088	-2.33145	2.53885	0.066253	0.999977	2.74704	0	5.7878	7.05876	0	15.2486
B73_TE_homo_918730	-1.68576	1.48453	0.066289	0.999977	1.68112	0	4.42747	2.15989	0	1.86635
B73_TE_homo_101867	2.12782	1.60395	0.0664759	0.999977	7.06383	0	7.44145	6.05037	0	0
B73_TE_homo_969780	-2.92414	0.982732	0.0665232	0.999977	15.8219	5.764	5.33366	4.87868	7.86274	9.8365
B73_TE_homo_846756	4.40453	0.665609	0.0665441	0.999977	6.01734	18.2679	14.791	2.57701	7.92893	7.79373
B73_TE_homo_1198028	-2.53591	0.835473	0.066583	0.999977	8.32466	14.1638	12.1426	9.05	5.78598	9.95281
B73_TE_homo_671834	-2.56552	0.600585	0.0666249	0.999977	3.13299	13.5877	6.60096	9.39224	5.89755	1.1594
B73_TE_struc_21130	-2.56552	0.600585	0.0666249	0.999977	3.6104	18.7899	11.4102	9.27723	8.15547	0
B73_TE_struc_14859	1.04586	9.6874	0.0666474	0.999977	8.24113	10.7225	3.47268	12.7058	13.031	9.14917
B73_TE_homo_707040	-1.67687	3.69455	0.0666831	0.999977	3.1591	12.3308	19.9679	24.3527	24.9761	28.0574
B73_TE_homo_339422	4.40804	0.667432	0.0666936	0.999977	3.20179	0.833165	2.02377	0	1.44649	0.710915
B73_TE_homo_1256396	4.40804	0.667432	0.0666936	0.999977	7.49194	3.89908	7.89245	12.5133	11.0002	10.8127
B73_TE_homo_1034917	-2.91928	0.765597	0.0667278	0.999977	0.142982	0.248043	0.150625	0.244936	0.10766	0.0529119
B73_TE_homo_430091	2.05682	1.60412	0.0668895	0.999977	0	3.73662	6.05088	3.68981	6.48731	6.37669
B73_TE_homo_1252901	-2.21272	1.06601	0.0668995	0.999977	60.4048	67.7519	72.411	56.1986	91.749	78.6225
B73_TE_homo_738742	3.04419	1.28209	0.0669114	0.999977	12.0347	13.0485	10.565	15.462	13.5924	8.90712
B73_TE_struc_29124	1.65266	2.69419	0.0669246	0.999977	16.0632	4.17995	13.5376	12.3827	14.514	3.56662
B73_TE_homo_425096	2.38605	1.35963	0.0669257	0.999977	1.7139	2.50868	1.35414	1.23862	1.57279	0.832447
B73_TE_homo_983035	-1.53287	2.86488	0.0669738	0.999977	0.201645	0.524717	0.637273	1.29536	0.683238	1.34318
B73_TE_homo_734343	1.62319	2.86269	0.0670228	0.999977	4.45991	11.6055	11.7458	0	2.5186	2.47566
B73_TE_homo_447647	-3.00061	1.24197	0.0671085	0.999977	21.941	28.283	18.6196	19.5761	21.5687	28.1928
B73_TE_homo_323553	2.75638	1.10789	0.0671203	0.999977	5.53419	3.60025	0	10.6654	3.12527	6.14397
B73_TE_homo_850002	4.62812	0.775195	0.0671384	0.999977	20.2723	2.63761	6.40681	5.20914	0	2.2506
B73_TE_homo_949315	4.62944	0.77595	0.0671981	0.999977	11.4876	14.9465	16.1357	19.679	0	4.25113
B73_TE_homo_1244663	4.62944	0.77595	0.0671981	0.999977	4.63564	4.02093	3.25564	6.61759	7.56265	6.86187
B73_TE_struc_22572	4.25802	0.597218	0.0671994	0.999977	0	0.95403	2.31736	1.88416	3.31267	2.44214
B73_TE_homo_972104	3.05745	1.29061	0.0673078	0.999977	0	1.17998	1.9108	3.49561	4.09725	4.02738
B73_TE_homo_602613	2.13836	3.02426	0.0673773	0.999977	1.45246	0.944892	4.59032	1.86611	4.9214	1.6125
B73_TE_homo_210811	1.61029	2.27835	0.067422	0.999977	4.76845	3.1021	7.53505	9.18971	2.69284	7.94079
B73_TE_homo_776921	3.64322	3.1342	0.0675308	0.999977	0	0.143403	0.145137	0	0	0
B73_TE_homo_260863	-2.20726	1.35417	0.067587	0.999977	12.2288	7.95538	19.3238	11.7836	3.45292	6.78809
B73_TE_homo_887775	1.90035	2.77428	0.0676045	0.999977	1.17004	0.723105	1.35584	1.87907	1.58579	1.42885
B73_TE_homo_765147	-2.26965	0.950608	0.0676261	0.999977	0	2.24197	0.907632	1.10694	5.83858	3.82601
B73_TE_homo_908911	4.21734	0.574681	0.0677671	0.999977	5.92331	7.70677	3.11998	7.61023	3.34502	6.57596
B73_TE_homo_740132	4.64479	0.784795	0.067906	0.999977	16.3637	0	0	3.50399	3.0803	21.1945
B73_TE_homo_832614	4.75667	0.844237	0.0679602	0.999977	294.849	57.6881	74.7336	148.11	170.263	182.127
B73_TE_homo_268522	3.64061	4.12467	0.0679868	0.999977	18.052	3.91455	3.16951	11.5965	10.1943	13.3607
B73_TE_homo_104393	-2.84362	1.16362	0.068004	0.999977	0.0679742	1.50349	0.644472	0.174665	0	0
B73_TE_homo_141046	-2.29322	0.734523	0.0680494	0.999977	0	0.0648224	0.157455	0.128021	0.168811	0.387177
B73_TE_homo_431810	4.22195	0.577183	0.0680637	0.999977	0	18.4963	9.98395	6.08818	0	2.63039
B73_TE_homo_200836	-2.9025	0.756887	0.0681548	0.999977	0.85897	0	0.60326	0.367866	1.29354	1.27149
B73_TE_homo_1127455	-2.66093	1.91197	0.0681737	0.999977	0.781633	4.06791	12.3513	1.00424	2.64843	1.73551
B73_TE_homo_292506	2.57578	0.947769	0.0681998	0.999977	2.34008	7.61163	4.93034	3.00651	2.64298	3.89687
B73_TE_homo_259501	2.15464	2.13243	0.0682066	0.999977	0	1.43382	5.80462	0.707928	1.24466	0.611717
B73_TE_homo_398495	1.97056	4.65793	0.0682738	0.999977	0	22.9411	9.28739	8.49514	0	0
B73_TE_homo_303012	4.27637	0.607147	0.0683069	0.999977	0.136119	1.06262	1.43396	0	0	0
B73_TE_homo_596356	4.27637	0.607147	0.0683069	0.999977	0	29.0137	20.3594	0	0	0
B73_TE_homo_272114	-1.56587	5.40326	0.0683283	0.999977	13.8745	9.97904	5.90095	18.8223	16.1571	15.3075
B73_TE_homo_872936	-2.30567	2.98642	0.0684052	0.999977	7.58184	1.64411	0	4.87055	0	4.20862
B73_TE_homo_317389	1.98571	1.78383	0.0684114	0.999977	0.436139	0.416135	0.275673	0.224139	0.197037	0.419635
B73_TE_homo_168076	1.38883	3.93792	0.0684181	0.999977	0	4.58822	3.71496	4.53074	3.9829	0
B73_TE_homo_103719	5.80378	1.5008	0.0684227	0.999977	0.607033	2.56687	1.27897	0.389956	0.514206	0.336959
B73_TE_homo_1047854	-2.52665	1.05647	0.0684745	0.999977	2.55281	6.64288	1.34464	0	4.32487	2.83408
B73_TE_homo_1184516	6.09234	1.71117	0.0686076	0.999977	9.17899	11.9427	7.73575	4.71723	8.2937	15.2855
B73_TE_homo_587717	4.92597	0.937334	0.0686258	0.999977	0.448099	2.33207	3.30438	0.575715	0.506102	0.994945
B73_TE_homo_413834	4.44244	0.686715	0.0687001	0.999977	0.211902	0.0919012	0.520869	0	0	0.0784165
B73_TE_homo_517384	4.44244	0.686715	0.0687001	0.999977	0.281958	0.0917132	0.594062	0	0	0.156512
B73_TE_homo_675549	6.04969	1.67938	0.0687548	0.999977	1.52655	1.98618	6.43261	6.53764	6.89657	4.51932
B73_TE_homo_697271	6.04969	1.67938	0.0687548	0.999977	0	16.0141	10.3729	3.16269	13.9014	5.46574
B73_TE_homo_1230600	-1.50675	2.4818	0.0687577	0.999977	3.84865	12.5186	6.08159	17.3065	19.5607	4.27271
B73_TE_homo_1306702	-2.63791	2.21458	0.0688508	0.999977	0	0.0953723	0.128701	0	0.0551933	0.162757
B73_TE_homo_1218375	-1.70346	1.65451	0.0688732	0.999977	0.200472	0	1.05594	0.257565	0.905684	0.890241
B73_TE_homo_169535	6.09416	1.71252	0.0689728	0.999977	363.619	85.5609	326.006	278.317	384.472	416.567
B73_TE_homo_252387	-1.9352	1.27052	0.0690586	0.999977	1.04385	0.679073	0.549827	1.56465	1.37546	1.35201
B73_TE_homo_252439	-1.9352	1.27052	0.0690586	0.999977	0	0	0	6.62659	0	5.72601
B73_TE_homo_1065757	4.94297	0.947462	0.0690795	0.999977	60.5494	17.1262	36.0531	20.2939	32.7068	11.6906
B73_TE_homo_985265	3.86677	2.57199	0.0691222	0.999977	2.89383	2.82386	4.5728	3.71797	6.53683	3.21268
B73_TE_homo_695777	6.21153	1.80127	0.0691637	0.999977	1.48858	1.29119	1.56816	3.18753	6.72506	2.20346
B73_TE_homo_484954	-2.75438	0.656132	0.0691917	0.999977	2.77215	1.80341	1.9469	0.593607	2.34824	1.28233
B73_TE_homo_1058590	-2.75438	0.656132	0.0691917	0.999977	0.915682	1.19139	2.31512	0.470584	1.65473	0.609944
B73_TE_homo_291308	2.7722	1.7262	0.0692031	0.999977	1.64823	2.68062	3.90676	2.11763	2.79236	1.37237
B73_TE_homo_975318	-2.12826	1.4785	0.0692424	0.999977	97.7347	104.041	127.919	121.764	80.2804	55.8957
B73_TE_homo_921323	-2.55437	0.60448	0.0693085	0.999977	66.8986	178.918	148.78	66.8506	50.372	53.6392
B73_TE_homo_298489	5.96368	1.61599	0.0693566	0.999977	94.2376	122.612	146.657	60.5378	45.9609	80.8435
B73_TE_homo_232788	4.24037	0.587505	0.0693619	0.999977	21.0607	9.96432	2.01696	19.679	23.7868	27.6323
B73_TE_homo_177486	2.02082	2.03534	0.0694616	0.999977	0	2.4848	0	1.84026	0	0
B73_TE_homo_489849	1.71712	2.0467	0.0695055	0.999977	9.39106	3.49104	4.74465	11.9424	12.8795	12.7663
B73_TE_homo_295605	-1.61038	1.86367	0.0695529	0.999977	16.1808	3.7594	0.608777	16.3341	18.2752	20.5298
B73_TE_homo_1143877	1.57859	2.31332	0.0695716	0.999977	7.18658	7.0128	5.67807	4.61663	0	0
B73_TE_homo_612664	4.24498	0.589998	0.0696447	0.999977	0.400168	0.520655	0.42156	0.68551	0.451966	0.148086
B73_TE_homo_970996	4.24493	0.589994	0.0696504	0.999977	0.737055	0	0	0.315654	0.554974	0.272755
B73_TE_homo_19869	4.35287	0.636532	0.0696508	0.999977	5.83219	2.5294	8.19196	12.4886	4.39141	2.15826
B73_TE_homo_142596	4.35287	0.636532	0.0696508	0.999977	0.471801	0	1.49107	0.303083	0.266436	1.83325
B73_TE_homo_160433	4.68365	0.807271	0.0696565	0.999977	0.727624	0.189341	2.91278	0.747876	0	0.323118
B73_TE_homo_954830	4.64217	0.783291	0.0696633	0.999977	0.610454	0.794257	0.643088	0.784307	1.37894	2.03315
B73_TE_homo_811839	-3.01854	0.80848	0.0696655	0.999977	0.852659	1.77502	1.61683	1.31459	3.27429	1.13593
B73_TE_homo_1194258	-2.5014	1.39196	0.0697102	0.999977	23.8286	16.9109	13.6923	27.8317	34.253	21.6443
B73_TE_homo_1111985	-1.18521	8.62174	0.0697376	0.999977	14.9642	19.4697	10.5094	17.0896	15.0232	22.1506
B73_TE_homo_208379	5.8694	1.54768	0.0697399	0.999977	10.8312	14.0924	11.4102	11.1327	19.5731	26.4542
B73_TE_homo_72365	-1.49443	2.0694	0.0697427	0.999977	11.6843	23.6482	12.309	21.6839	10.2642	12.9718
B73_TE_homo_1141135	4.50419	0.711916	0.0697812	0.999977	2.6603	1.73064	3.06942	4.23172	2.64695	2.67214
B73_TE_homo_606221	2.9693	1.17188	0.0697996	0.999977	0	2.60546	1.9473	0	0	0.171012
B73_TE_homo_1194974	-2.82122	0.697022	0.069824	0.999977	23.9067	44.4355	28.7826	4.38788	11.572	7.58309
B73_TE_homo_272980	4.64336	0.784223	0.0698339	0.999977	0	3.87864	0	1.27668	0.561156	0.551588
B73_TE_homo_511986	-2.63706	1.12794	0.0699889	0.999977	1.80091	1.17158	0.948594	2.3138	5.08506	0.999671
B73_TE_struc_25895	1.55221	3.27146	0.070018	0.999977	0	2.58576	0	1.91502	0.561156	1.10318
B73_TE_homo_850890	4.25106	0.593314	0.0700253	0.999977	3.51011	6.85047	11.0933	6.76465	1.98223	7.79373
B73_TE_homo_735338	2.6036	0.963972	0.0700842	0.999977	9.87219	12.8446	31.1998	15.2205	11.1501	10.9599
B73_TE_struc_15256	2.50465	3.9756	0.0700916	0.999977	9.32267	3.84883	3.49403	14.2811	14.2754	22.5906
B73_TE_homo_13188	2.69393	1.07255	0.0701082	0.999977	1.87669	21.9758	3.95404	4.82232	6.35884	8.33389
B73_TE_homo_20366	2.97687	1.17664	0.0701264	0.999977	2.9387	7.64703	4.6437	3.77562	3.31909	1.63125
B73_TE_homo_181906	-2.78721	0.668488	0.0701896	0.999977	11.9713	15.5758	4.20377	0	22.5349	4.43012
B73_TE_homo_382170	-2.78721	0.668488	0.0701896	0.999977	0	3.31771	0.895421	0	0	0.943636
B73_TE_homo_449081	-2.78721	0.668488	0.0701896	0.999977	1.29053	2.09887	2.71903	0.414514	0.364393	1.7909
B73_TE_homo_523900	-2.78721	0.668488	0.0701896	0.999977	7.35969	1.06396	2.79974	5.51581	6.38818	8.47322
B73_TE_homo_1224251	-2.78721	0.668488	0.0701896	0.999977	16.305	10.6072	51.5301	26.1857	23.0195	31.6778
B73_TE_homo_1280808	-2.78721	0.668488	0.0701896	0.999977	12.0074	6.69548	25.2987	15.4271	19.3739	9.52176
B73_TE_homo_169080	6.25301	1.83303	0.0702211	0.999977	0	7.41705	0	3.66206	9.65779	9.49312
B73_TE_homo_1185369	4.25341	0.59473	0.0702271	0.999977	1.94157	0.631541	0	1.24726	1.09645	0.538875
B73_TE_homo_456028	2.44116	6.45179	0.0702455	0.999977	0	0.107108	0.0433613	0.15865	0.0929777	0.137088
B73_TE_homo_221956	2.74615	1.04137	0.0703562	0.999977	1.23082	3.20282	5.18647	0	4.17041	2.73287
B73_TE_struc_12037	5.86525	1.5447	0.0704063	0.999977	5.8774	24.8529	13.9311	1.88781	3.31909	8.15623
B73_TE_homo_423857	4.25645	0.596387	0.0704147	0.999977	0.242386	5.04587	5.87291	0.311416	0.547522	0.269093
B73_TE_homo_679404	4.25645	0.596387	0.0704147	0.999977	0.835925	2.71904	2.42169	0.536995	1.18016	1.16004
B73_TE_homo_1156700	-1.87479	1.35441	0.0704199	0.999977	7.38491	12.8113	2.59323	3.16269	11.1211	2.73287
B73_TE_struc_25139	6.39408	1.94267	0.0704366	0.999977	2.13373	3.70157	3.74632	0	0	1.57922
B73_TE_homo_609520	4.53271	0.728031	0.0704563	0.999977	2.33767	3.54844	3.28352	3.50399	3.74037	3.24405
B73_TE_homo_178684	-2.26746	1.51681	0.0704969	0.999977	2.04179	3.54207	7.88678	7.86982	4.61216	4.53352
B73_TE_homo_138724	4.09668	2.64067	0.0705895	0.999977	9.09821	11.8376	12.7795	11.6893	6.85059	6.73379
B73_TE_homo_1112851	-2.04703	1.02821	0.0706976	0.999977	0	18.4386	22.3939	4.55191	0	3.93329
B73_TE_struc_13910	5.65842	1.39938	0.0707144	0.999977	1.44692	5.64771	7.62133	11.1539	6.53683	4.81903
B73_TE_homo_323841	4.26335	0.599948	0.0707555	0.999977	5.47645	3.95854	0	2.34537	12.3707	4.72878
B73_TE_homo_832713	4.26335	0.599948	0.0707555	0.999977	2.26099	0.980584	0	3.8732	1.70243	2.51011
B73_TE_homo_854944	4.26335	0.599948	0.0707555	0.999977	4.40805	5.73527	4.6437	8.49514	7.46794	2.44687
B73_TE_struc_21861	4.26262	0.599704	0.070775	0.999977	0.0256351	0	0.0540111	0.0658716	0.0868601	0.085379
B73_TE_homo_927874	1.09395	5.06876	0.070794	0.999977	7.29023	4.74263	7.67996	9.36643	4.11694	8.09349
B73_TE_homo_803489	-1.43287	2.64409	0.070821	0.999977	16.6947	16.3175	15.8714	17.6825	21.799	18.8958
B73_TE_homo_1163533	4.52495	0.723583	0.0708364	0.999977	8.9471	9.91641	11.869	6.81195	7.85962	6.98983
B73_TE_homo_415581	4.26487	0.600774	0.0708476	0.999977	0	11.2099	1.81526	4.42777	11.6772	32.5211
B73_TE_homo_911660	4.26487	0.600774	0.0708476	0.999977	31.9382	41.5545	42.4226	44.6021	37.6406	43.1653
B73_TE_homo_1182941	4.26487	0.600774	0.0708476	0.999977	10.4146	2.71007	6.58282	10.7045	11.7627	9.24971
B73_TE_homo_1282221	4.26487	0.600774	0.0708476	0.999977	3.47791	9.05016	3.66383	8.93678	15.7124	7.72223
B73_TE_homo_20936	5.83627	1.52398	0.0708917	0.999977	18.1964	13.8105	20.7666	33.1197	30.8277	18.5179
B73_TE_homo_1127665	5.76849	1.47595	0.070949	0.999977	134.405	78.469	52.6426	108.48	122.61	120.519
B73_TE_homo_1187583	5.76849	1.47595	0.070949	0.999977	18.922	14.432	24.0577	31.0172	33.1623	25.3531
B73_TE_homo_909019	-1.88237	1.21392	0.0709791	0.999977	1.5665	0.679385	0.55008	1.34175	2.06414	1.1594
B73_TE_homo_538514	-2.23063	1.07798	0.0709832	0.999977	2.24581	1.7532	0.946346	2.30832	1.0146	0.498651
B73_TE_homo_600891	-2.23063	1.07798	0.0709832	0.999977	0	2.16173	2.91715	1.77887	7.50613	6.45588
B73_TE_homo_26182	4.30456	2.11617	0.0709855	0.999977	7.31838	9.52188	6.16769	1.88052	0	0
B73_TE_homo_361503	4.50755	0.713685	0.071077	0.999977	23.9427	72.6871	25.2226	30.7613	13.5209	17.7205
B73_TE_homo_691551	4.50755	0.713685	0.071077	0.999977	53.6768	91.6629	49.478	51.7226	37.8905	37.2444
B73_TE_homo_187661	5.84948	1.53341	0.0710827	0.999977	29.7327	41.9087	46.9833	41.3837	30.7829	24.7566
B73_TE_homo_1092146	4.37761	0.650582	0.0711606	0.999977	2.91609	26.5587	39.9358	18.7329	6.58711	6.47479
B73_TE_homo_162197	-2.54599	0.606962	0.0711785	0.999977	1.35713	0	0	0.581211	0	1.50666
B73_TE_homo_186643	-2.54599	0.606962	0.0711785	0.999977	2.07154	0.898422	1.45486	0.887167	1.55979	3.83298
B73_TE_homo_420035	-2.54599	0.606962	0.0711785	0.999977	0.49815	0	2.09912	1.92006	0	1.10608
B73_TE_homo_526223	4.5103	0.715241	0.0712212	0.999977	3.4843	5.44008	2.20234	5.37192	3.14825	5.4155
B73_TE_homo_770207	-2.23568	1.08306	0.0712232	0.999977	18.8785	19.2353	19.7732	22.2066	23.4094	23.332
B73_TE_homo_1016030	-2.24184	0.728569	0.0713203	0.999977	0	4.78868	0	42.5582	45.7261	12.2581
B73_TE_homo_816480	-2.23775	1.09932	0.0713645	0.999977	1.1773	13.786	8.68169	7.56296	11.9673	5.22809
B73_TE_homo_923316	5.23454	1.12108	0.0714421	0.999977	8.91175	2.67577	5.05516	24.661	16.2593	19.0263
B73_TE_homo_841046	1.82221	2.08662	0.0714546	0.999977	5.61618	0	0	10.8234	11.1005	12.47
B73_TE_homo_775629	4.27485	0.606322	0.0714933	0.999977	11.8466	7.70677	12.4799	7.61023	10.0351	29.5918
B73_TE_homo_210737	5.60048	1.35979	0.0714986	0.999977	6.93461	0	4.87022	5.93969	5.22149	2.56623
B73_TE_homo_356630	4.27409	0.606077	0.071519	0.999977	5.57488	0	0	28.6503	16.7907	12.3783
B73_TE_homo_425088	2.66271	0.994898	0.0716052	0.999977	8.15252	1.76786	4.29417	12.22	9.20779	24.1354
B73_TE_homo_293088	5.60129	1.36035	0.0716564	0.999977	13.6894	5.48037	2.49599	23.338	22.5974	29.2265
B73_TE_homo_210838	4.27789	0.607972	0.0716729	0.999977	0.786317	0.189457	0.429516	0.449002	0.328925	0.420312
B73_TE_homo_936622	-2.54329	0.607788	0.0717971	0.999977	51.5565	43.4046	15.9743	50.6537	30.8277	37.0358
B73_TE_homo_1125544	-2.54329	0.607788	0.0717971	0.999977	56.1618	45.6698	55.4664	22.5488	31.7157	31.1749
B73_TE_homo_167916	3.46578	2.98054	0.0718262	0.999977	0	19.534	11.8621	9.64464	4.23923	12.5008
B73_TE_homo_637746	-2.42231	0.996785	0.0718326	0.999977	20.3813	58.3395	64.4126	20.9486	13.8117	31.6778
B73_TE_homo_640733	5.3588	1.20036	0.0718861	0.999977	17.4966	10.1176	7.16796	2.49772	8.78281	6.47479
B73_TE_homo_471656	-2.23933	0.729344	0.0720033	0.999977	1.88291	0	0	0.806382	1.41776	0
B73_TE_homo_903188	2.25458	1.33082	0.0720157	0.999977	5.85471	3.80875	3.08384	3.76104	3.30627	1.62495
B73_TE_homo_394870	2.89125	1.12502	0.0720323	0.999977	50.322	13.0947	21.2048	8.62043	11.3671	22.3466
B73_TE_homo_669592	4.54627	0.735932	0.0720541	0.999977	42.1214	16.4411	31.0612	37.882	23.7868	37.4099
B73_TE_homo_1093813	4.52633	0.724358	0.0720702	0.999977	0.445048	0.694858	0.093768	0.228718	0	0.098817
B73_TE_homo_1057288	2.67214	1.00041	0.0720911	0.999977	3.5726	1.03295	0	3.57003	2.24169	1.32208
B73_TE_homo_692692	5.6021	1.3609	0.0721071	0.999977	2.89383	3.76514	9.1456	7.43595	13.0737	0
B73_TE_homo_873161	2.56538	0.941707	0.0721629	0.999977	51.112	98.913	59.4679	72.1266	90.1844	104.302
B73_TE_homo_1219060	-1.44547	3.77953	0.0721742	0.999977	9.87219	15.4135	6.23997	7.61023	2.23001	0
B73_TE_homo_540051	1.61623	2.16949	0.0722588	0.999977	158.563	156.507	130.559	180.304	236.724	200.314
B73_TE_struc_7836	2.29926	1.67209	0.0722632	0.999977	159.558	210.544	163.319	189.006	199.383	202.265
B73_TE_homo_585949	1.90729	1.73104	0.0724234	0.999977	3.99044	44.9967	39.2352	6.83585	12.0186	1.47671
B73_TE_homo_1246849	1.9741	4.04069	0.0724664	0.999977	0.116572	0.910025	0.122804	0.299542	1.18495	0.905914
B73_TE_homo_603662	5.06476	1.01711	0.0725653	0.999977	0.218497	0.379046	0.0767258	0.0935744	0.904858	0.566
B73_TE_homo_548306	2.89259	1.12781	0.0727727	0.999977	9.32194	0	0	15.969	3.50953	6.89937
B73_TE_homo_264366	5.65529	1.39722	0.0727727	0.999977	1.73763	3.39122	1.83052	2.23249	0.654182	0
B73_TE_homo_542622	4.76963	0.851896	0.0727892	0.999977	0.118042	0.460751	0.49741	0.15166	0.0666608	0.16381
B73_TE_homo_923665	-1.63298	2.17046	0.0728469	0.999977	16.6026	14.401	26.2352	14.2206	31.2527	27.6478
B73_TE_homo_978689	4.35579	0.638149	0.0728596	0.999977	0	0	0	0.112458	0.19772	0.291523
B73_TE_homo_1069508	5.6029	1.36145	0.0728959	0.999977	0	0	1.21385	1.48041	2.16901	0.426405
B73_TE_homo_107621	4.21272	0.572177	0.0729037	0.999977	0.369216	0.360288	3.40334	0.355774	0.834014	0.512371
B73_TE_homo_609675	4.21272	0.572177	0.0729037	0.999977	0	10.2225	20.6921	0	0	0
B73_TE_homo_1124396	5.54096	1.31965	0.0729292	0.999977	0	40.7938	42.0377	3.66206	0	0
B73_TE_homo_943961	-1.88862	1.33434	0.0729563	0.999977	0.298655	0.777154	0	0.383709	0.337313	0.221041
B73_TE_homo_609467	-1.28634	3.30677	0.0729625	0.999977	13.3797	37.7179	28.19	2.86503	7.5558	12.3783
B73_TE_homo_861880	5.71639	1.43949	0.0730204	0.999977	6.48021	12.647	3.41332	4.16286	10.9785	7.19422
B73_TE_homo_998615	5.71639	1.43949	0.0730204	0.999977	5.90027	21.1112	13.9853	5.68546	6.664	6.55038
B73_TE_homo_1116297	5.71639	1.43949	0.0730204	0.999977	7.78956	13.5132	2.73533	6.67198	8.79785	2.88261
B73_TE_homo_924811	-2.27486	0.740506	0.0730328	0.999977	11.4184	14.8564	12.0289	5.86813	5.15858	7.60593
B73_TE_homo_640656	2.19494	1.69583	0.0730518	0.999977	0	6.3643	5.15301	6.28457	8.28701	8.14571
B73_TE_homo_144026	4.36011	0.640567	0.073102	0.999977	0	0	0	0	3.9462	3.87891
B73_TE_homo_710063	-2.54964	1.03697	0.0732071	0.999977	0	0.235884	0.190989	0.698787	0.102382	0.603819
B73_TE_homo_952881	-3.00491	1.54658	0.0733256	0.999977	0	0.178837	0.2896	0.117731	0	0
B73_TE_homo_419867	2.74834	1.04269	0.0733458	0.999977	1.99522	0	0	7.69033	4.50697	11.0753
B73_TE_homo_159697	4.47852	0.697289	0.0733612	0.999977	116.295	66.8125	68.4159	87.3205	110.879	107.311
B73_TE_homo_1147069	2.16349	1.27508	0.0733803	0.999977	1.55797	0.273927	0.0443583	0.757388	0.998712	1.4024
B73_TE_homo_134726	3.1137	1.32612	0.0734139	0.999977	11.0905	1.31179	2.12424	37.5654	35.3006	29.1021
B73_TE_homo_70726	2.78449	1.06446	0.073414	0.999977	0	8.57798	0	0	0	3.65967
B73_TE_homo_606559	2.78449	1.06446	0.073414	0.999977	1.34251	1.52839	4.24285	0.431212	0.568608	0
B73_TE_homo_1182943	-2.20156	0.903665	0.0734574	0.999977	3.8796	5.04771	4.67085	3.56034	3.12984	3.07647
B73_TE_homo_1258038	-1.84646	1.20881	0.0734811	0.999977	4.40805	1.91176	6.1916	1.88781	4.97863	8.15623
B73_TE_homo_828870	2.60268	1.02115	0.0735085	0.999977	166.756	76.6609	42.161	199.964	145.65	155.509
B73_TE_homo_1089586	4.48127	0.698854	0.0735103	0.999977	0.0781633	0.101698	0.329367	0	2.73671	2.51649
B73_TE_homo_295604	-2.53434	1.20256	0.0735286	0.999977	0.223653	1.74596	0.235609	0	1.51562	0.744888
B73_TE_homo_264781	6.52021	2.04267	0.0736934	0.999977	0	0.487144	0.394428	0	3.17157	2.39008
B73_TE_homo_298218	2.60681	1.61184	0.0737428	0.999977	0.275503	0	0.580462	0.353964	1.24466	0.611717
B73_TE_homo_408338	4.22656	0.579683	0.0737596	0.999977	9.88846	6.09432	7.34678	8.69263	5.99568	6.5868
B73_TE_homo_70815	4.37248	0.647591	0.0738338	0.999977	334.449	364.264	328.414	461.778	410.215	426.742
B73_TE_homo_843658	4.37248	0.647591	0.0738338	0.999977	49.4468	17.156	27.7814	55.0583	18.6157	40.2563
B73_TE_homo_216619	4.99027	0.97353	0.073843	0.999977	0.247094	0.385791	0.104121	0	0	0.054864
B73_TE_homo_1087994	5.53845	1.31796	0.073859	0.999977	1.21116	6.3033	5.10362	3.11217	1.36793	0
B73_TE_homo_4024	-1.8732	1.21691	0.0738635	0.999977	38.2073	18.3738	14.4635	30.9449	28.6209	32.7492
B73_TE_homo_844578	1.83495	3.32179	0.0738945	0.999977	0.777625	0.505881	0.204799	0.624429	0.768496	0
B73_TE_homo_624245	5.54263	1.32078	0.0739315	0.999977	44.8925	12.9798	18.3915	48.0646	30.9854	30.4571
B73_TE_homo_98095	4.48901	0.703334	0.0739603	0.999977	0.735566	2.3926	4.16502	1.65384	1.9731	1.83738
B73_TE_homo_1070669	4.64742	0.786299	0.0739709	0.999977	149.492	5.74482	11.2963	72.1262	118.261	105.04
B73_TE_homo_854380	1.81569	4.97557	0.0740369	0.999977	96.0146	28.0002	48.8298	80.8213	119.661	82.7021
B73_TE_homo_502959	4.23112	0.582177	0.0740453	0.999977	9.28389	4.0264	6.52013	11.9279	6.9904	1.7178
B73_TE_homo_1086713	4.23112	0.582177	0.0740453	0.999977	12.6364	21.1386	53.2477	18.5545	4.07773	4.00821
B73_TE_homo_1116088	4.23112	0.582177	0.0740453	0.999977	1.96015	0.510066	0.412986	2.0147	0	1.30567
B73_TE_homo_1264656	4.23112	0.582177	0.0740453	0.999977	1.16823	0.75999	1.84603	5.25328	1.31945	0.648477
B73_TE_homo_588400	6.61321	2.11751	0.0740687	0.999977	0	0.116137	0.376132	0.229364	0.100815	0.297289
B73_TE_homo_564479	-1.77913	1.3016	0.074103	0.999977	9.94579	9.86309	7.09146	10.8304	12.6031	9.89708
B73_TE_homo_1067388	2.04111	1.2035	0.0741131	0.999977	80.2458	10.8007	20.4051	39.1066	21.8769	15.3599
B73_TE_homo_621476	4.37893	0.651039	0.0741374	0.999977	1.29383	11.7837	10.904	1.6623	1.4613	4.30916
B73_TE_homo_67828	-1.82383	1.70108	0.0741814	0.999977	7.92834	14.9002	12.3736	9.43173	6.63303	3.58596
B73_TE_homo_1194265	-2.52078	1.55885	0.0742257	0.999977	0.427548	0.185426	0.300269	0.183103	0.160963	0.316437
B73_TE_struc_15574	4.06192	0.507324	0.0742666	0.999977	0.332216	0.475468	0.13999	0.512195	0.0750438	0.295057
B73_TE_homo_909366	4.06192	0.507324	0.0742666	0.999977	0	4.69448	0.760199	0.618089	1.90174	0.534088
B73_TE_homo_165590	2.03034	1.19698	0.0743201	0.999977	0	3.86988	1.42424	1.0422	1.52697	0.300187
B73_TE_homo_732464	2.59921	0.961377	0.0743635	0.999977	0.158782	0.103295	0.0836352	0.102001	0.35867	0.264416
B73_TE_homo_342298	1.99951	1.56684	0.0743774	0.999977	2.91609	1.51764	3.07198	5.2452	0	2.58992
B73_TE_homo_774500	4.06353	0.508185	0.074381	0.999977	6.65074	8.65322	17.5157	4.27241	7.51162	3.69177
B73_TE_homo_764947	4.23576	0.58501	0.074457	0.999977	5.8143	1.51299	20.8254	13.4463	1.31338	1.29099
B73_TE_homo_298490	5.47886	1.27836	0.0745712	0.999977	2.05285	5.34188	12.2547	1.75832	2.31857	3.03871
B73_TE_homo_846883	5.7679	1.47546	0.0746088	0.999977	8.24113	24.1256	13.0225	13.2352	6.98091	4.57458
B73_TE_struc_5583	-3.32349	0.949892	0.0746182	0.999977	10.7218	0	2.42035	16.7271	0	0
B73_TE_homo_107448	4.2388	0.586671	0.074644	0.999977	20.2182	0.328822	4.79229	19.8069	0.428162	0.140287
B73_TE_homo_412086	4.2388	0.586671	0.074644	0.999977	23.01	22.1641	12.8566	20.5798	16.0812	17.6418
B73_TE_homo_693297	1.74214	1.9154	0.0746484	0.999977	0.915129	0.893	0.241013	1.17575	0.775188	0.50798
B73_TE_homo_25204	4.06844	0.510773	0.074716	0.999977	1.93086	1.25611	1.01704	0.826918	3.99812	2.50088
B73_TE_homo_156449	4.06844	0.510773	0.074716	0.999977	0.78487	2.72317	1.10244	1.00839	1.18195	0.580899
B73_TE_homo_277958	4.06844	0.510773	0.074716	0.999977	15.9282	20.7241	13.4238	16.3716	32.382	31.8299
B73_TE_homo_351160	4.06844	0.510773	0.074716	0.999977	20.6436	31.7428	19.7702	65.1013	29.6746	75.005
B73_TE_homo_496987	4.06844	0.510773	0.074716	0.999977	0.510447	1.99242	2.15094	1.09303	2.49825	1.51117
B73_TE_homo_538019	4.06844	0.510773	0.074716	0.999977	0	0.281045	0.568886	0.277524	0.365951	0.479614
B73_TE_homo_823290	4.06844	0.510773	0.074716	0.999977	2.15393	1.40123	0	0	3.64911	2.39126
B73_TE_homo_242439	3.00409	2.96476	0.0747627	0.999977	2.10607	1.37009	5.54664	0	2.37868	5.8453
B73_TE_homo_1265342	1.56387	2.30282	0.0747711	0.999977	0.071662	0.372955	0.377465	0.184142	0.242814	0.079558
B73_TE_homo_90577	4.6662	0.797176	0.0747878	0.999977	0.152124	0.791707	0.480768	0.586342	0.515444	0
B73_TE_homo_269003	6.05527	1.68351	0.0747986	0.999977	2.96745	0	0	3.81256	0	1.64721
B73_TE_homo_450290	4.39421	0.659647	0.0750311	0.999977	0.578178	3.76131	3.65452	0	0	0
B73_TE_homo_828246	4.39421	0.659647	0.0750311	0.999977	1.83136	0	6.75243	2.35292	0	0
B73_TE_homo_26534	4.51167	0.716019	0.075056	0.999977	0.649408	2.32358	1.53928	0.208589	0.183367	0.180241
B73_TE_homo_244837	4.51167	0.716019	0.075056	0.999977	0.277418	0.81213	0.65756	0.356425	0.783319	1.00095
B73_TE_homo_50447	4.39564	0.660448	0.0751102	0.999977	5.57861	4.12403	2.93842	8.14472	4.86873	5.63026
B73_TE_homo_622445	1.69957	3.11674	0.0751834	0.999977	2.28025	2.22511	5.40484	2.19724	5.79468	5.69587
B73_TE_homo_141869	1.51001	3.00887	0.0751881	0.999977	15.0433	7.8291	1.58475	5.79827	13.5924	6.68034
B73_TE_homo_977671	4.51277	0.716949	0.0752503	0.999977	1.03577	0	0	0	4.67937	3.44969
B73_TE_homo_250946	4.51415	0.717726	0.0753187	0.999977	5.63223	2.25478	3.19486	3.89644	6.36127	4.80985
B73_TE_homo_478264	4.45346	0.692855	0.0753341	0.999977	0.540017	0.702612	0.568886	2.08143	0.609918	2.39807
B73_TE_homo_470611	4.9125	0.929169	0.0753475	0.999977	3.18565	8.28964	5.03392	2.04645	5.397	5.30498
B73_TE_homo_1051796	4.9125	0.929169	0.0753475	0.999977	2.98498	9.70932	1.57228	0.958769	3.37136	1.65694
B73_TE_struc_21839	1.64589	2.95128	0.0754431	0.999977	9.93255	7.5385	2.61588	5.31719	1.8697	3.67565
B73_TE_homo_134756	-1.91333	1.3542	0.0755267	0.999977	9.4773	20.5514	16.6399	12.1764	10.7041	7.01436
B73_TE_homo_251906	-2.00502	1.59648	0.0755798	0.999977	1.83432	5.56877	0.644126	0.785572	2.76234	0.678809
B73_TE_struc_6152	1.68466	2.8195	0.0756041	0.999977	4.21214	5.48037	17.7492	0	9.51471	9.35248
B73_TE_homo_361982	4.5222	0.72203	0.0756043	0.999977	0.829523	1.07929	1.74774	2.13153	0.936898	3.68369
B73_TE_homo_990720	4.5222	0.72203	0.0756043	0.999977	2.58472	5.60493	1.81526	2.21388	4.86548	1.91301
B73_TE_homo_1237161	-2.71469	0.890422	0.0756406	0.999977	0	1.063	4.30343	2.09937	0	0
B73_TE_homo_791974	3.62921	1.60695	0.0757293	0.999977	0	3.60025	32.0652	3.55514	6.25054	9.21595
B73_TE_homo_238298	1.65265	2.69418	0.0757472	0.999977	0	0.542015	3.51084	0	0	0.924971
B73_TE_homo_418943	2.14506	1.61607	0.0757817	0.999977	0	17.8277	43.3039	17.6044	20.6343	20.2825
B73_TE_homo_811847	-2.46555	1.21865	0.0758159	0.999977	0.861573	0.560493	5.44579	2.21388	1.45964	0.956504
B73_TE_homo_47893	4.35143	0.635725	0.0758253	0.999977	0	0	23.0399	0	8.23389	8.09349
B73_TE_homo_605282	1.70958	3.23957	0.0758693	0.999977	1.51467	3.86263	3.82955	1.16762	1.02644	1.27799
B73_TE_homo_234428	4.5277	0.725134	0.0758705	0.999977	1.35269	1.75998	2.85001	0.868964	0.763893	0.375434
B73_TE_homo_1130095	4.5277	0.725134	0.0758705	0.999977	13.539	30.8271	7.13139	30.4409	7.64575	30.0615
B73_TE_homo_285320	-1.03911	4.6501	0.0759374	0.999977	16.6001	8.65032	6.02249	15.7237	18.7488	13.8219
B73_TE_homo_451608	5.41219	1.23466	0.0760034	0.999977	0.598882	1.5584	0	3.07775	1.3528	1.32974
B73_TE_homo_561670	5.41219	1.23466	0.0760034	0.999977	2.62869	1.96239	1.90668	2.27001	1.84951	3.58811
B73_TE_homo_1132516	5.41219	1.23466	0.0760034	0.999977	69.8328	97.3487	102.467	192.258	197.18	218.737
B73_TE_homo_44499	4.79963	0.86518	0.0760053	0.999977	77.8493	136.52	124.799	256.573	175.852	225.462
B73_TE_homo_1010580	4.79963	0.86518	0.0760053	0.999977	44.8925	9.73487	2.62735	105.742	121.125	130.135
B73_TE_homo_399554	6.32844	1.89133	0.0760523	0.999977	0	3.70852	3.00269	14.6483	9.65779	3.16437
B73_TE_homo_248905	5.48059	1.27951	0.0760679	0.999977	2.39932	0	0	6.16525	8.12966	2.66368
B73_TE_homo_815227	5.48059	1.27951	0.0760679	0.999977	6.52202	0	1.71767	5.23715	7.36623	3.62032
B73_TE_homo_1032203	4.08626	0.520565	0.0760785	0.999977	5.90027	0	4.66177	1.89515	6.664	4.91278
B73_TE_homo_1353331	4.08626	0.520565	0.0760785	0.999977	0.0253302	0.131828	1.76117	0.0325441	0	0
B73_TE_homo_730493	1.23137	4.73129	0.0760926	0.999977	0.449428	1.16949	0.71018	0.577421	0.761403	0
B73_TE_homo_1043958	4.30633	2.19025	0.0761517	0.999977	0.0640575	0.166689	0.134964	0	0.217047	0.426693
B73_TE_homo_1217390	-2.95688	2.1093	0.0761869	0.999977	1.04625	1.81503	4.04134	0.896144	3.15115	5.0333
B73_TE_homo_395337	-3.00333	0.768676	0.0762267	0.999977	0	23.7132	26.8799	46.8322	41.1694	44.5142
B73_TE_homo_417512	4.07539	4.96099	0.0762403	0.999977	32.4936	45.8003	28.5256	38.2686	30.583	24.0492
B73_TE_homo_757723	4.26638	0.601601	0.0762447	0.999977	2.00578	3.91455	0	0	2.26541	4.45356
B73_TE_struc_30712	4.26638	0.601601	0.0762447	0.999977	0	1.30141	0.790286	0.642552	0	0.555226
B73_TE_homo_1193208	-1.76454	1.69694	0.0763896	0.999977	5.90623	5.12303	13.1353	7.58827	6.67073	7.77125
B73_TE_homo_1134751	4.0911	0.523138	0.0764134	0.999977	10.1214	7.7816	9.69315	11.8217	6.75499	4.59679
B73_TE_homo_1238365	4.0911	0.523138	0.0764134	0.999977	4.32895	8.04623	4.56037	1.58908	3.49235	2.74624
B73_TE_homo_861337	1.85799	2.11214	0.0765299	0.999977	1.00591	0.52351	1.90742	1.37854	1.89352	1.48899
B73_TE_homo_341665	3.5744	1.63645	0.0765467	0.999977	7.02023	12.1786	9.86069	3.00651	2.64298	2.59791
B73_TE_homo_110655	3.72478	3.80257	0.0765683	0.999977	6.65074	12.9798	3.50314	8.54482	7.51162	1.84588
B73_TE_homo_845869	2.65194	0.988453	0.0766049	0.999977	2.51054	0	31.7371	9.67658	5.67102	5.57433
B73_TE_homo_650915	-1.23184	3.69042	0.0766328	0.999977	1.36856	3.56125	1.9223	0	0	0
B73_TE_homo_104948	1.65321	2.00238	0.0766657	0.999977	0	13.0947	7.06828	8.62043	11.3671	14.8978
B73_TE_homo_801582	-1.70742	1.65311	0.0766728	0.999977	5.83219	15.1764	1.53599	1.87329	3.29356	0
B73_TE_homo_319958	2.90216	1.1944	0.0766756	0.999977	2.56143	6.66532	2.69836	9.87273	5.78598	5.68732
B73_TE_homo_855355	1.54253	3.94445	0.0767083	0.999977	2.72728	3.54844	18.675	5.25598	0	1.51389
B73_TE_homo_1145723	4.8206	0.877718	0.0767568	0.999977	6.1641	8.02006	9.74044	15.8392	6.96199	10.2649
B73_TE_homo_695966	2.73995	1.09786	0.0768012	0.999977	5.51006	2.86764	2.32185	2.83171	6.22329	3.6703
B73_TE_homo_165599	-2.44924	0.788014	0.0768146	0.999977	0.714931	0.348821	0.376575	1.26299	0.50467	0.595278
B73_TE_homo_1089734	4.42711	0.678174	0.0768806	0.999977	28.1773	13.9279	15.4245	25.9601	22.7476	21.2761
B73_TE_homo_770220	2.97763	1.17861	0.0770075	0.999977	0	1.60215	1.38988	0.226011	0	0
B73_TE_homo_97411	1.4727	3.45128	0.0770392	0.999977	1.37021	1.18851	0.481154	0	1.54757	1.01412
B73_TE_homo_525480	-2.26014	0.924754	0.0770685	0.999977	7.3997	5.18414	11.3931	5.8505	5.78598	7.58309
B73_TE_homo_183178	4.10004	0.528026	0.0770872	0.999977	14.4692	5.64771	4.5728	1.85899	6.53683	6.42537
B73_TE_homo_314235	4.10004	0.528026	0.0770872	0.999977	9.4773	4.93234	3.99358	7.30582	10.7041	12.6258
B73_TE_homo_740060	4.10004	0.528026	0.0770872	0.999977	0	3.82352	12.3832	1.88781	0	4.89374
B73_TE_homo_1093473	4.10004	0.528026	0.0770872	0.999977	32.4297	23.2795	3.53414	34.4817	0	0
B73_TE_homo_64111	1.83978	1.68605	0.077118	0.999977	3.46203	3.00294	2.4314	5.18932	0	0
B73_TE_homo_65341	2.35561	1.71077	0.077151	0.999977	1.33015	3.46129	7.00628	0	1.50232	7.38354
B73_TE_homo_1104009	4.43288	0.68136	0.077168	0.999977	2.32572	0.504329	0.408341	0.498011	1.09448	0
B73_TE_homo_406965	3.20154	1.31739	0.0771713	0.999977	0	31.6414	33.1542	0	0	0
B73_TE_homo_939314	2.49167	2.9689	0.0771797	0.999977	25.0344	18.6126	41.4428	18.3794	12.1178	3.97039
B73_TE_homo_169581	2.47786	0.896121	0.0772254	0.999977	40.7543	4.0019	11.3408	11.8553	17.3697	23.0492
B73_TE_homo_1158475	1.45082	4.44043	0.0772419	0.999977	20.1034	14.9465	21.1781	0	29.1929	19.1301
B73_TE_homo_1073572	4.10327	0.529739	0.0773069	0.999977	10.8312	4.69746	4.75426	4.63861	7.13604	6.01231
B73_TE_struc_891	1.30747	5.26336	0.0773414	0.999977	25.3937	21.2397	36.3053	13.9824	10.2431	14.0958
B73_TE_homo_585395	4.10579	0.530866	0.0773884	0.999977	3.10731	24.2574	16.3671	7.9845	14.0381	0
B73_TE_homo_631132	4.10579	0.530866	0.0773884	0.999977	25.774	5.58905	28.2831	2.75952	2.42585	4.76897
B73_TE_homo_889834	4.10579	0.530866	0.0773884	0.999977	49.9712	20.1777	61.7189	17.7111	1.94619	21.0431
B73_TE_homo_909031	4.10579	0.530866	0.0773884	0.999977	55.1843	21.8521	37.9137	15.4131	12.1945	33.296
B73_TE_homo_989012	4.10579	0.530866	0.0773884	0.999977	66.7202	78.9174	12.7795	31.1715	44.5289	26.9351
B73_TE_homo_1073503	4.10579	0.530866	0.0773884	0.999977	0	8.57798	0	8.47051	7.4463	3.65967
B73_TE_homo_666715	4.10494	0.530601	0.0774096	0.999977	5.54228	1.4422	3.50314	5.69654	8.76355	2.46118
B73_TE_struc_19682	2.07601	5.40114	0.0774102	0.999977	5.36451	4.65315	3.76753	6.89228	6.0589	9.92598
B73_TE_homo_1189312	4.7004	0.81142	0.0774294	0.999977	0	0	0.0934389	0.227915	2.50446	0
B73_TE_homo_167207	-2.48391	1.19762	0.0774368	0.999977	4.23567	1.37775	1.11552	5.44195	1.19598	3.52677
B73_TE_homo_697270	6.48672	2.01597	0.0774836	0.999977	2.50226	0	3.95404	3.21488	4.23923	2.77796
B73_TE_homo_1131851	4.43955	0.685124	0.0775324	0.999977	1.12324	1.46143	5.91641	1.44312	2.53726	2.49399
B73_TE_homo_1083854	4.43952	0.685122	0.0775376	0.999977	0.823517	1.42863	1.73508	3.17414	1.86023	0.609503
B73_TE_homo_422978	-1.48905	2.05039	0.0775579	0.999977	0.0940675	0.12239	0.693674	0.120857	0.212487	0.104432
B73_TE_homo_947377	-1.57307	1.91598	0.0775905	0.999977	0	7.6352	9.89122	0	1.32558	2.60595
B73_TE_homo_81819	-2.76778	2.45294	0.0776106	0.999977	2.98498	50.4885	53.4574	3.83507	10.1141	3.31387
B73_TE_homo_101667	4.05701	0.504733	0.0776158	0.999977	1.03577	0	0.363714	0.221792	1.16984	1.72484
B73_TE_homo_445727	4.05701	0.504733	0.0776158	0.999977	32.2214	22.0916	14.8763	34.3422	41.6453	34.6519
B73_TE_homo_779676	4.28867	0.614094	0.0776619	0.999977	68.4472	47.9533	24.9599	57.4995	92.1738	55.5304
B73_TE_homo_779688	4.28867	0.614094	0.0776619	0.999977	57.3046	40.1469	16.2529	56.6342	72.1901	46.4905
B73_TE_homo_227102	-2.43843	0.981886	0.0777284	0.999977	28.9584	6.85047	13.8666	13.5293	5.9467	8.76795
B73_TE_homo_130151	4.10978	0.533168	0.0777351	0.999977	0.475798	0.309528	0.501234	0	0.268693	0.396167
B73_TE_homo_838160	4.10978	0.533168	0.0777351	0.999977	0	0	0	1.0396	0.9139	0.449159
B73_TE_struc_26172	1.58019	3.0042	0.0778034	0.999977	10.506	3.98688	5.99498	6.74902	7.4162	4.37385
B73_TE_homo_1090963	2.45336	1.51038	0.0778776	0.999977	8.06579	5.83018	16.0498	5.75715	4.04881	1.98989
B73_TE_homo_169079	5.34324	1.1902	0.0778928	0.999977	2.79429	1.81781	3.92489	1.79504	0.525998	1.03406
B73_TE_homo_378034	4.39277	0.658846	0.0780878	0.999977	5.12287	8.88709	14.3913	0	5.78598	11.3746
B73_TE_homo_878888	3.63438	2.31938	0.0781413	0.999977	5.92331	1.92669	1.55999	3.80511	1.67251	4.93197
B73_TE_homo_1344573	4.71978	0.822834	0.0782155	0.999977	1.82548	0.791707	1.92307	1.56358	1.37452	0.67554
B73_TE_homo_856225	2.0451	1.2059	0.0782539	0.999977	3.63347	6.3033	2.55181	3.11217	1.36793	0
B73_TE_homo_353823	4.11796	0.537453	0.0782573	0.999977	14.5297	6.87434	12.5234	15.2735	20.886	8.7985
B73_TE_homo_609075	-2.87003	1.02756	0.0782883	0.999977	7.58184	9.86467	11.9807	4.87055	8.56324	12.6258
B73_TE_homo_93229	4.30088	0.620684	0.0783114	0.999977	7.43318	7.25344	7.83055	2.38752	8.39534	4.12609
B73_TE_homo_1083736	4.30088	0.620684	0.0783114	0.999977	25.2728	9.86467	13.3119	9.74109	21.4081	12.6258
B73_TE_homo_129669	1.73426	3.14402	0.0783265	0.999977	10.4818	9.09186	9.20179	8.97796	7.89239	9.69727
B73_TE_homo_145838	2.0461	1.2065	0.0783418	0.999977	2.44576	4.77323	1.28825	4.71343	6.90584	4.75166
B73_TE_homo_180168	4.11957	0.538307	0.0783632	0.999977	8.8161	3.82352	6.1916	11.3268	6.63817	9.78748
B73_TE_homo_795548	4.11957	0.538307	0.0783632	0.999977	7.02023	4.56698	3.69776	9.01953	15.8579	3.89687
B73_TE_homo_1040168	4.11957	0.538307	0.0783632	0.999977	31.591	11.7437	38.0341	11.5965	30.583	5.01026
B73_TE_homo_1137380	4.11957	0.538307	0.0783632	0.999977	38.9721	13.829	44.7878	13.6557	20.0076	39.3329
B73_TE_homo_1411594	4.11957	0.538307	0.0783632	0.999977	36.3928	11.8376	28.7538	70.1358	44.5289	40.4027
B73_TE_homo_885391	-3.52751	1.75303	0.0784108	0.999977	2.9105	1.89341	4.59913	2.80454	5.75266	3.23118
B73_TE_struc_21801	1.47952	2.80081	0.0784555	0.999977	0	6.0893	7.39552	0	1.32149	0
B73_TE_homo_844760	-2.48214	0.798846	0.0784834	0.999977	0.584117	0.50666	0.615343	0.750469	0.439817	0.864636
B73_TE_homo_1053989	-2.62702	0.886657	0.0784979	0.999977	3.22632	2.09887	5.09819	0	5.4659	7.1636
B73_TE_homo_1231537	-2.803	0.68558	0.0785373	0.999977	1.21895	3.56841	2.24719	0	0.688364	0.338313
B73_TE_homo_284642	5.34231	1.18959	0.0785577	0.999977	0.520374	0.338527	0.548192	0.668572	1.02853	0.433282
B73_TE_homo_317345	6.72752	2.21075	0.0786598	0.999977	2.11193	0	1.48322	0.452233	3.97551	1.95386
B73_TE_struc_26085	1.9553	3.64389	0.0787349	0.999977	9.63794	0	0	8.25516	7.25699	7.13325
B73_TE_homo_613428	6.33186	1.8944	0.0787468	0.999977	2.05248	0	1.0811	1.8459	0.92726	0.797518
B73_TE_homo_218232	5.54513	1.32247	0.0787645	0.999977	0	0.0464613	0.075237	0.0917586	0.0806636	0.0792882
B73_TE_homo_689542	2.6148	1.02832	0.0788224	0.999977	53.2223	58.3133	37.3783	77.9767	61.166	91.2212
B73_TE_homo_696476	4.23421	0.583843	0.0788588	0.999977	0.154165	0.066861	0.216542	0	0.11608	0.228202
B73_TE_homo_604374	2.91649	1.14057	0.0789409	0.999977	0.241153	0.313762	0.762133	0.309831	0.544736	0.803171
B73_TE_homo_1046633	-2.79408	0.991328	0.0790137	0.999977	0.204583	0.532362	3.87935	0.262846	0.924257	0.227124
B73_TE_homo_625597	2.42973	1.38699	0.0790283	0.999977	0	0.709689	2.87308	0.700798	0	0
B73_TE_homo_1162079	-2.5669	1.06143	0.0790388	0.999977	4.90205	14.882	17.2137	14.6956	12.9187	19.9546
B73_TE_homo_848714	1.38045	4.31555	0.0790478	0.999977	6.26599	4.07631	0	0	24.7697	13.9128
B73_TE_homo_298486	2.6217	2.80634	0.0791035	0.999977	14.3959	0	5.05516	0	5.41977	10.6547
B73_TE_homo_1115647	-2.19894	1.08805	0.0792309	0.999977	0.308456	1.60532	0.324945	1.1889	0	0.342442
B73_TE_homo_604105	2.8275	1.088	0.0792521	0.999977	86.3977	38.9999	57.5818	101.942	117.496	156.6
B73_TE_homo_58818	5.48232	1.28067	0.0793246	0.999977	3.32537	2.16331	0	2.1362	3.75581	9.22942
B73_TE_homo_129772	5.48232	1.28067	0.0793246	0.999977	3.39232	0	0	1.08961	0.957857	1.88305
B73_TE_homo_8179	2.76849	1.05482	0.0793925	0.999977	79.4871	92.8128	141.708	75.9386	108.192	67.8809
B73_TE_homo_770843	4.08136	0.517983	0.0793983	0.999977	5.65809	15.7751	9.3666	9.34646	5.47755	10.7683
B73_TE_homo_805447	4.08136	0.517983	0.0793983	0.999977	2.63258	23.9766	2.77332	6.76465	8.92005	2.92265
B73_TE_homo_546144	-1.55152	2.66994	0.079437	0.999977	2.52728	0	1.33119	3.24703	8.56324	8.41723
B73_TE_homo_285648	4.60382	0.761389	0.0794878	0.999977	0	9.55879	3.0958	3.77562	3.31909	3.26249
B73_TE_homo_136319	2.284	3.08135	0.0795135	0.999977	0.866694	1.80424	1.70432	0.593878	0.783104	0.898043
B73_TE_homo_10285	-1.31608	5.92088	0.0795159	0.999977	44.913	37.318	38.6475	55.9898	20.592	19.5003
B73_TE_homo_1221724	1.53821	2.25595	0.0795206	0.999977	0.0587285	0.305644	0.061868	0.150908	0.0663303	0.130399
B73_TE_homo_989034	4.2112	0.571344	0.079549	0.999977	3.86566	0.67061	0	2.97994	0.582138	1.14442
B73_TE_homo_536187	2.51761	1.82446	0.0796223	0.999977	243.808	143.134	137.818	194.822	203.167	148.539
B73_TE_homo_206284	5.2718	1.14495	0.0796227	0.999977	11.4299	0	2.00682	7.34253	2.15157	6.34465
B73_TE_homo_437535	5.2718	1.14495	0.0796227	0.999977	0.087278	0	0	0	0.197151	0.0968946
B73_TE_homo_293094	5.27277	1.14557	0.0796429	0.999977	0.0388175	0.151516	0.204463	0.0498725	0.0876842	0.129284
B73_TE_homo_390188	2.11896	1.64517	0.079648	0.999977	12.3934	4.11028	10.6879	9.52254	8.16527	13.017
B73_TE_homo_548942	-2.25887	1.2335	0.0796905	0.999977	2.57012	1.67198	1.35376	3.85241	6.77319	2.8533
B73_TE_homo_1219664	-2.48583	0.810573	0.0796993	0.999977	11.5527	9.17968	4.04226	26.5579	27.4941	25.2389
B73_TE_homo_842697	2.11393	1.24599	0.0797279	0.999977	457.913	161.156	181.886	332.74	292.507	275.018
B73_TE_homo_1344602	4.6126	0.766496	0.0798907	0.999977	2.0764	3.47348	4.6873	1.52443	1.3401	2.6345
B73_TE_homo_666573	2.91817	1.71657	0.0799178	0.999977	0	1.00251	2.43511	1.9799	1.7405	0.85541
B73_TE_homo_159699	4.25184	0.593563	0.0799342	0.999977	0.900456	2.92894	2.84578	0.57845	1.52552	0.999671
B73_TE_homo_199163	4.25184	0.593563	0.0799342	0.999977	2.57136	0.955879	2.70882	0.943904	0.829772	0.407812
B73_TE_homo_1008057	4.25184	0.593563	0.0799342	0.999977	70.3044	25.1101	21.7832	31.8799	54.4934	52.0338
B73_TE_homo_921749	2.14445	1.89371	0.0801009	0.999977	21.5744	12.0301	38.9617	39.5979	6.96199	0
B73_TE_homo_113375	-2.00233	1.29288	0.0801912	0.999977	13.2803	3.14162	3.81552	6.20452	1.36357	5.36129
B73_TE_homo_631225	4.22272	0.577767	0.0803011	0.999977	6.57385	0	4.61685	2.81534	4.94985	7.29818
B73_TE_homo_297089	1.44268	2.7048	0.0804391	0.999977	4.07626	10.6072	4.29417	15.7114	9.20779	0
B73_TE_homo_162700	-2.22254	2.90993	0.0804641	0.999977	8.15252	15.9108	12.8825	15.7114	13.8117	0
B73_TE_homo_256728	4.09761	0.526573	0.0804707	0.999977	0.413856	3.76925	3.48784	0	0	1.37837
B73_TE_homo_176343	-1.93458	1.37741	0.080487	0.999977	3.68408	13.9007	15.5241	3.3133	3.32876	2.045
B73_TE_homo_213872	-2.46949	0.835527	0.0805112	0.999977	7.55665	9.8319	2.65354	14.5631	2.84493	0
B73_TE_homo_416870	4.47437	0.69494	0.0805719	0.999977	0.567928	0.369463	0.149572	0.364835	0.481081	0.472878
B73_TE_homo_159212	4.47574	0.695723	0.0806418	0.999977	0.185975	0.241971	0.195917	0.23894	0.336077	0.165173
B73_TE_struc_12680	4.47574	0.695723	0.0806418	0.999977	13.534	6.17223	5.43844	14.0721	11.7402	12.2371
B73_TE_homo_869362	-1.85804	1.20977	0.0806636	0.999977	0	31.2782	27.2732	0	2.0886	2.05298
B73_TE_homo_337369	2.6953	1.01417	0.0807078	0.999977	0	179.358	97.7449	6.81195	5.98828	2.94309
B73_TE_homo_1243443	4.23269	0.583012	0.0808102	0.999977	0	16.9431	9.1456	0	1.63421	0
B73_TE_homo_333971	-2.03046	1.14805	0.0808694	0.999977	1.84923	28.8722	25.3251	0	0	0
B73_TE_homo_1060671	5.33922	2.98961	0.0808739	0.999977	102.139	53.6679	43.4534	121.133	126.452	117.754
B73_TE_homo_283895	4.10417	0.53001	0.0808861	0.999977	0.997611	0	2.10188	0	2.25349	3.32259
B73_TE_homo_308306	4.10417	0.53001	0.0808861	0.999977	15.7955	8.22056	9.98395	8.11758	21.4081	14.0287
B73_TE_homo_629085	4.10417	0.53001	0.0808861	0.999977	9.39898	20.3816	6.60096	0	0	3.4782
B73_TE_homo_630925	4.10417	0.53001	0.0808861	0.999977	2.08866	4.07631	7.70112	2.6835	9.43608	10.4346
B73_TE_homo_991927	4.10417	0.53001	0.0808861	0.999977	6.40977	9.53108	12.5402	3.52938	6.20525	6.09944
B73_TE_homo_1085777	4.10417	0.53001	0.0808861	0.999977	32.4357	10.5505	6.40681	28.6503	32.0549	33.759
B73_TE_homo_623098	-1.17295	3.56547	0.0809838	0.999977	4.513	46.9746	33.2798	5.79827	5.09717	5.01026
B73_TE_homo_231202	4.23573	0.584674	0.080989	0.999977	5.11135	2.21678	0	1.0945	1.92432	0
B73_TE_homo_307591	4.23573	0.584674	0.080989	0.999977	4.25946	0	0	16.4176	38.4865	18.9151
B73_TE_homo_546862	4.23573	0.584674	0.080989	0.999977	613.392	366.5	499.197	781.317	704.684	900.176
B73_TE_homo_739958	-1.81431	3.67141	0.0810079	0.999977	0.675744	1.75841	4.98308	1.73638	0.763212	0.750199
B73_TE_homo_975709	-1.28009	4.01016	0.0810607	0.999977	1.87298	1.46215	13.0225	2.4064	3.38468	1.24761
B73_TE_homo_248527	4.1074	0.531721	0.0810982	0.999977	3.75339	0.9767	5.53565	0.964464	0.847846	0
B73_TE_homo_660497	4.1074	0.531721	0.0810982	0.999977	0	1.72008	2.78541	0.849267	0	0.733848
B73_TE_homo_981560	4.1074	0.531721	0.0810982	0.999977	3.93521	3.41338	1.38186	0	2.96306	1.45627
B73_TE_homo_1239359	4.1074	0.531721	0.0810982	0.999977	9.55694	24.8689	16.7797	8.18579	17.99	7.0733
B73_TE_homo_145402	4.64434	0.784604	0.081114	0.999977	9.4773	12.3308	25.9583	9.74109	6.42243	4.20862
B73_TE_homo_481778	4.48485	0.700988	0.0811348	0.999977	0	0	0	7.11028	6.25054	0
B73_TE_homo_1281010	4.48485	0.700988	0.0811348	0.999977	13.8355	9.00061	17.4901	12.443	10.9384	19.9679
B73_TE_homo_697259	5.26987	1.14371	0.0811467	0.999977	0.675744	0.879204	0	0	1.52642	1.5004
B73_TE_homo_101172	2.73827	3.37914	0.081217	0.999977	1.25527	1.63322	7.93426	4.83829	2.83551	4.18074
B73_TE_homo_63650	5.2747	1.14681	0.0812448	0.999977	30.7372	22.2177	21.5869	8.77576	11.572	34.1239
B73_TE_homo_371738	-2.43065	0.793834	0.0813603	0.999977	5.12287	9.99798	18.8885	0	0	5.68732
B73_TE_homo_1048937	2.58175	1.00875	0.081484	0.999977	74.8208	25.9597	18.3915	44.8603	53.5203	35.9947
B73_TE_homo_505005	-1.80664	1.07056	0.0814906	0.999977	256.288	229.249	157.493	212.658	223.127	198.576
B73_TE_homo_398568	3.86071	1.77493	0.0815143	0.999977	0	3.20282	2.59323	15.8135	8.34082	10.9315
B73_TE_homo_248552	3.99761	1.9484	0.0815157	0.999977	5.97937	10.8916	2.51961	4.60935	1.35067	1.32764
B73_TE_homo_1257470	2.46821	0.890607	0.0815747	0.999977	0	9.71889	1.96728	2.39928	2.10917	4.14642
B73_TE_homo_886972	5.19664	1.09823	0.0816045	0.999977	0	3.85339	15.5999	7.61023	13.3801	3.28798
B73_TE_homo_172862	2.51095	3.24184	0.0816464	0.999977	0.248097	0.215198	0.26136	0	0.186807	0
B73_TE_struc_12409	3.03111	3.70875	0.0816506	0.999977	1.36659	0.355612	0	1.05347	0.617393	2.12403
B73_TE_homo_332611	-1.61614	2.70472	0.0816703	0.999977	0	0.916791	2.2269	2.71592	0.79584	2.34681
B73_TE_homo_956733	-1.71975	3.13529	0.0816886	0.999977	0	24.0602	14.6107	11.8794	0	5.13246
B73_TE_homo_1145717	4.4981	0.708587	0.0818144	0.999977	0.906437	0.393119	0.424397	1.16458	1.36502	1.22994
B73_TE_homo_780140	2.47199	0.892737	0.0818386	0.999977	0	2.63292	4.26361	0	0.761854	1.49773
B73_TE_homo_359370	4.25032	0.592735	0.0818714	0.999977	0	7.43568	18.0614	0	0	4.22977
B73_TE_homo_828490	4.25032	0.592735	0.0818714	0.999977	0	0.431777	0.466131	0.213184	0.124938	0.122808
B73_TE_homo_1243676	4.11873	0.538044	0.0819663	0.999977	0	0.0947251	0.230089	0.187077	0	0.161652
B73_TE_homo_696896	4.25336	0.594391	0.0820434	0.999977	0	1.73796	2.53293	0	0	0.29659
B73_TE_homo_875668	4.25336	0.594391	0.0820434	0.999977	14.8083	11.5602	9.35995	26.6358	13.3801	13.1519
B73_TE_homo_110593	3.30557	2.89081	0.0821958	0.999977	8.94613	11.6397	8.83535	9.3388	7.57809	4.34518
B73_TE_homo_1002266	-2.00605	1.4882	0.0823457	0.999977	1.3539	3.5231	1.42628	2.60922	2.29373	0.751539
B73_TE_struc_508	2.49282	1.42826	0.0823773	0.999977	2.35786	4.0904	5.6118	3.59036	2.4658	2.81156
B73_TE_homo_978300	2.59734	1.01796	0.0823932	0.999977	0.86238	1.51805	1.28256	1.49903	1.89072	2.14007
B73_TE_struc_15887	1.93751	1.97614	0.0824338	0.999977	0	5.31904	1.04757	0	0.124792	0
B73_TE_homo_364346	3.81174	1.73882	0.0825031	0.999977	0.905457	0.85411	1.0254	1.5414	1.89192	1.60836
B73_TE_homo_1017410	2.50623	0.968549	0.0825989	0.999977	0	0.820006	0.995905	1.2146	0.711824	1.04953
B73_TE_homo_167474	-2.46399	0.804085	0.0826734	0.999977	26.2088	16.4411	16.7632	18.6404	19.0294	27.5379
B73_TE_homo_861946	2.58138	0.951065	0.0826795	0.999977	6.96861	3.62672	1.46823	5.37192	3.14825	6.96278
B73_TE_homo_387294	1.97874	1.55319	0.0826974	0.999977	0	4.58822	7.42991	6.79611	3.9829	3.91499
B73_TE_homo_733567	-2.4	0.782231	0.082706	0.999977	17.3441	6.4475	1.74012	20.1613	26.1188	13.7536
B73_TE_homo_514049	-2.19604	0.924976	0.0827081	0.999977	0	0	1.50701	5.51382	1.61571	4.76447
B73_TE_homo_653765	4.13175	0.544882	0.082765	0.999977	2.7078	0	0	3.47896	2.03887	1.00205
B73_TE_homo_1154916	5.2689	1.14309	0.0827912	0.999977	1.0683	1.58851	1.60772	1.96077	0.689472	2.37201
B73_TE_homo_1046134	-1.3256	2.51987	0.0828278	0.999977	1.5286	1.83586	2.22967	1.20857	0.929633	1.43594
B73_TE_homo_1133529	2.48666	0.90108	0.0829049	0.999977	15.0433	19.5728	6.33901	7.73102	11.8934	16.7009
B73_TE_homo_509472	-3.37177	3.12417	0.0829175	0.999977	20.2182	13.1529	5.32477	12.9881	11.4177	5.61149
B73_TE_homo_611422	5.27566	1.14743	0.0829238	0.999977	8.71476	0	13.771	11.1967	44.2926	14.5125
B73_TE_struc_30139	3.23564	2.0074	0.0829417	0.999977	6.99356	5.35251	4.11709	9.77809	10.4543	14.3865
B73_TE_homo_399916	4.34851	0.634107	0.0829674	0.999977	0.230591	0.30002	0	0.740655	0.781318	1.40799
B73_TE_homo_1019591	-1.91335	0.801256	0.082974	0.999977	0.131023	0.0568241	0.046009	0	0.246637	0.339405
B73_TE_homo_1197911	-1.91335	0.801256	0.082974	0.999977	4.54547	10.0539	9.09808	4.67199	5.64722	8.07408
B73_TE_homo_779100	2.67101	0.999732	0.0830013	0.999977	3.47791	9.05016	7.32767	8.93678	23.5686	0
B73_TE_homo_373117	-2.05438	1.29163	0.0830593	0.999977	2.74043	2.37703	3.84923	1.17363	2.06343	1.01412
B73_TE_homo_1194263	-2.44416	2.87236	0.083098	0.999977	2.61443	10.2048	2.75419	6.71799	5.90569	2.90249
B73_TE_homo_630770	2.67669	1.00309	0.0832783	0.999977	3.31955	4.31903	5.59521	7.67687	8.99815	11.793
B73_TE_homo_1114792	4.27481	0.606318	0.0833289	0.999977	1.36364	5.32266	4.30962	7.00798	9.24091	4.54167
B73_TE_homo_1114841	4.27481	0.606318	0.0833289	0.999977	12.7426	12.4345	13.4238	20.4645	25.186	24.7566
B73_TE_struc_28895	1.6832	2.02308	0.0834014	0.999977	33.1706	12.3308	4.99197	18.2645	26.7601	5.26077
B73_TE_struc_16479	2.73158	1.09277	0.083424	0.999977	5.80243	0	2.03754	3.72746	2.1845	6.44176
B73_TE_struc_7097	1.71778	2.488	0.0834276	0.999977	2.78744	0	3.91527	2.38752	3.14825	3.09457
B73_TE_homo_216627	4.35801	0.639531	0.0835006	0.999977	3.92685	1.96507	1.27285	2.71664	5.45864	7.04231
B73_TE_homo_482427	4.35801	0.639531	0.0835006	0.999977	8.13502	12.7013	9.4269	14.6325	11.0256	4.51568
B73_TE_homo_516258	4.35801	0.639531	0.0835006	0.999977	5.67593	0.777358	0	7.29238	6.41062	8.29121
B73_TE_homo_870561	4.35801	0.639531	0.0835006	0.999977	5.92752	0.701114	0.851509	6.57714	8.21633	9.87095
B73_TE_homo_232182	2.49625	0.906576	0.0835629	0.999977	187.953	99.4757	104.034	163.716	176.302	106.1
B73_TE_homo_272224	4.2794	0.608797	0.0835665	0.999977	0	47.3382	30.9101	0	0	0
B73_TE_homo_315039	3.28866	1.37435	0.0835958	0.999977	1.33955	10.4572	11.2893	0	1.51294	2.97429
B73_TE_homo_354378	4.36089	0.641144	0.0836474	0.999977	0	9.10025	0	0	3.15987	1.55299
B73_TE_homo_602973	4.36089	0.641144	0.0836474	0.999977	0	0.238306	0.241187	0	0	0
B73_TE_homo_999318	4.36089	0.641144	0.0836474	0.999977	1.04433	7.47324	2.7504	0	2.35902	1.7391
B73_TE_homo_1145718	4.36089	0.641144	0.0836474	0.999977	23.427	5.54195	6.73075	10.945	4.81081	7.09317
B73_TE_homo_1145724	4.36089	0.641144	0.0836474	0.999977	9.67072	10.5693	6.11262	7.95191	9.6118	7.73011
B73_TE_homo_1046008	3.06465	1.29622	0.0836554	0.999977	14.3505	3.88985	2.51961	14.5963	12.156	11.2849
B73_TE_homo_556394	3.33203	1.40242	0.0836732	0.999977	12.7426	8.28964	3.35595	16.3716	17.99	14.1466
B73_TE_homo_426531	-1.34344	2.35177	0.0837172	0.999977	5.49409	0	2.8939	7.05876	15.5131	6.09944
B73_TE_homo_1021842	3.63055	1.608	0.0837281	0.999977	45.6315	50.2368	38.8265	22.5488	41.6269	33.1234
B73_TE_homo_137711	3.67078	1.70527	0.0838247	0.999977	0.0250275	0.162816	0.158193	0	0.113069	0.194496
B73_TE_homo_201655	-2.1463	0.901057	0.0838411	0.999977	0.327878	0.17064	0	0	0	0.145602
B73_TE_homo_1130541	-2.4278	1.71376	0.0839331	0.999977	5.92331	4.62406	1.24799	1.52205	6.69003	1.31519
B73_TE_homo_210126	3.57961	4.02013	0.0839345	0.999977	0.18121	0	0.0545422	0.0332597	0.0584761	0.0574791
B73_TE_homo_946149	5.11733	1.04993	0.0839411	0.999977	1.04261	0	0	0.80372	0.471025	1.38898
B73_TE_homo_971107	-2.23348	0.933013	0.0840109	0.999977	1.76049	0.76352	0.618201	0	0.66279	1.30298
B73_TE_homo_146772	2.29624	2.61419	0.0840658	0.999977	2.04915	0.48475	1.96245	0.957355	3.36639	1.8613
B73_TE_homo_271898	4.37039	0.646558	0.0841668	0.999977	0.0850936	0.442858	0	0	0.192216	0
B73_TE_homo_614960	4.37039	0.646558	0.0841668	0.999977	0	0	0.0306868	0	0.164501	0.0646783
B73_TE_homo_1207460	4.37039	0.646558	0.0841668	0.999977	6.14744	2.66613	2.15869	5.26545	2.31439	2.27493
B73_TE_homo_241460	-2.66617	0.637757	0.0842232	0.999977	0.652482	3.39576	6.87363	2.51491	2.94776	0.724375
B73_TE_homo_438401	4.37183	0.647363	0.0842422	0.999977	3.60183	3.51473	2.84578	1.1569	2.03402	4.99836
B73_TE_homo_1262943	4.37183	0.647363	0.0842422	0.999977	0.402861	1.57248	2.12199	0.517592	1.36502	0.447249
B73_TE_homo_427132	4.37463	0.648628	0.0842602	0.999977	366.132	21.0784	30.7198	154.026	109.785	143.884
B73_TE_struc_12046	4.37463	0.648628	0.0842602	0.999977	6.07405	1.8595	2.25839	0.459052	0.807092	2.37999
B73_TE_homo_700992	4.37463	0.648628	0.0842602	0.999977	3.51662	2.74527	0.740924	0	0.794364	2.34246
B73_TE_homo_691016	3.28784	1.3738	0.0843002	0.999977	427.783	289.605	282.115	335.129	274.967	262.556
B73_TE_homo_1159068	2.27495	1.29117	0.0843688	0.999977	7.0991	5.54195	8.97433	7.2967	9.62162	3.15252
B73_TE_homo_733853	4.29326	0.616568	0.084394	0.999977	29.1609	6.32351	6.14397	31.2214	26.3484	22.6618
B73_TE_homo_1185365	4.29326	0.616568	0.084394	0.999977	0.720403	1.1456	0.421619	0.514205	0.271218	0.888644
B73_TE_homo_1176426	2.39715	1.36676	0.0844074	0.999977	3.35851	6.5546	5.30708	3.77562	6.16402	6.05892
B73_TE_homo_1242483	-2.96445	2.11523	0.084458	0.999977	1.03922	0.33803	0.273693	0.619905	0.712626	0.947701
B73_TE_homo_850751	-2.07521	1.15607	0.0844679	0.999977	0.102972	0	0.162715	0.132298	0.116301	0
B73_TE_homo_603532	2.6588	0.992488	0.08448	0.999977	77.9658	91.4395	79.049	77.1261	92.3298	78.2935
B73_TE_homo_390186	2.77915	1.61951	0.0844992	0.999977	1.30496	2.37703	2.19956	1.50895	1.32649	2.17312
B73_TE_homo_569472	2.81536	1.64448	0.0845277	0.999977	1.51033	3.93015	7.95534	1.94046	0	3.35348
B73_TE_struc_24072	1.50059	3.13045	0.0845643	0.999977	0	0	0	18.9147	8.31383	0
B73_TE_homo_110590	3.88264	4.48473	0.0846087	0.999977	2.06028	8.04185	6.51127	2.64704	3.49045	1.14365
B73_TE_homo_13173	-2.42173	1.48826	0.0846245	0.999977	0	11.3823	9.21595	0	9.88067	9.71219
B73_TE_homo_175001	4.29781	0.619036	0.0846273	0.999977	6.15709	4.56624	3.43771	5.3792	4.93739	4.92156
B73_TE_homo_400398	4.29781	0.619036	0.0846273	0.999977	4.4252	0	1.55392	0	0	3.27519
B73_TE_homo_819631	5.11837	1.05058	0.0846389	0.999977	29.1609	3.44919	0	17.0299	8.98242	23.5447
B73_TE_homo_260752	-2.17315	1.95642	0.084647	0.999977	4.77847	0	0	0	0	3.53665
B73_TE_homo_1089833	4.29937	0.619862	0.0846986	0.999977	29.1609	3.44919	0	17.0299	8.98242	23.5447
B73_TE_homo_1055793	2.4196	1.38128	0.0847988	0.999977	0.0796161	0.103588	0.0838723	0.153435	0.134883	0.0883885
B73_TE_homo_844642	1.83657	1.41918	0.0848071	0.999977	3.16967	4.94883	0.667823	0.814472	1.43198	0
B73_TE_homo_449974	4.3024	0.621506	0.0848523	0.999977	10.7872	10.0251	12.9872	5.93969	6.96199	6.84328
B73_TE_homo_1138113	-2.49209	1.22236	0.0848769	0.999977	2.83964	1.84732	0.747861	2.73626	2.40541	0.78813
B73_TE_homo_790947	7.06163	2.49072	0.0849698	0.999977	2.46966	4.81987	0	4.75949	5.57866	0
B73_TE_homo_730638	4.02267	1.89685	0.0850249	0.999977	2.92735	9.52188	0	0	4.95941	3.2499
B73_TE_homo_1000450	-2.08864	1.19478	0.085045	0.999977	1.95408	0	2.05855	0	4.41404	4.33878
B73_TE_homo_943635	2.2538	1.64131	0.0850838	0.999977	0.111498	0.290137	0.117458	0	0.25186	0.247566
B73_TE_homo_1250603	-1.65324	3.1979	0.0850984	0.999977	0	7.93176	3.85328	0	0	0
B73_TE_struc_690	2.48544	1.84993	0.0851165	0.999977	0.501943	0.326537	0.528776	0.161223	0.425186	0.417936
B73_TE_homo_491960	3.88167	0.433884	0.0851424	0.999977	393.814	131.689	841.366	177.326	195.375	216.56
B73_TE_homo_517310	3.88167	0.433884	0.0851424	0.999977	0	0.643698	5.21185	0	0.139694	0
B73_TE_struc_15604	3.88167	0.433884	0.0851424	0.999977	13.1224	22.7646	24.5759	13.113	14.821	6.47479
B73_TE_homo_1181577	3.88167	0.433884	0.0851424	0.999977	458.579	310.26	318.842	640.241	794.172	729.72
B73_TE_homo_298940	1.62188	4.8706	0.0851429	0.999977	0.702023	1.82679	1.4791	0	2.37868	3.89687
B73_TE_homo_1378721	-3.41631	1.68172	0.085177	0.999977	0.904755	1.56956	0.953121	0	0	0
B73_TE_homo_598967	-1.8754	1.08488	0.0852405	0.999977	0	0.568897	0.35826	0	0.109743	0
B73_TE_homo_221332	2.90958	1.13824	0.0852511	0.999977	0	0.442867	0.391176	0	0	0.0343532
B73_TE_homo_794610	2.24294	2.00646	0.0852899	0.999977	39.5574	21.4449	41.6721	38.1173	18.6157	36.5967
B73_TE_homo_473208	4.39852	0.66205	0.0854958	0.999977	0	2.86348	3.47772	0.706901	1.86428	1.22166
B73_TE_homo_1140152	4.39852	0.66205	0.0854958	0.999977	2.12377	1.03621	1.39831	0.682149	1.49917	0
B73_TE_homo_311330	2.41298	1.377	0.085502	0.999977	1.21764	2.11235	3.52752	1.17331	1.03144	0.337951
B73_TE_homo_469507	-2.3773	0.767752	0.0855292	0.999977	8.15252	8.83931	2.86278	8.72858	10.7424	9.05079
B73_TE_homo_603468	3.88693	0.436568	0.0855355	0.999977	24.5708	22.8349	51.7686	27.0586	35.6802	42.8655
B73_TE_homo_634782	3.88693	0.436568	0.0855355	0.999977	1.37352	7.14831	8.68169	1.76469	0	3.04972
B73_TE_homo_756252	3.88693	0.436568	0.0855355	0.999977	0.852851	0.924697	1.19792	1.09574	0.481622	0.94682
B73_TE_homo_911432	3.88693	0.436568	0.0855355	0.999977	0	25.294	12.2879	0	0	0
B73_TE_homo_1195532	3.88693	0.436568	0.0855355	0.999977	14.5805	14.2279	23.0399	0	0	0
B73_TE_homo_1202329	3.88693	0.436568	0.0855355	0.999977	1.63932	0.533226	1.72695	0.526545	3.70302	2.27493
B73_TE_homo_1243241	3.88693	0.436568	0.0855355	0.999977	3.79092	0	3.99358	2.43527	6.42243	10.5215
B73_TE_homo_6676	2.48038	0.897538	0.0855466	0.999977	3.36672	2.1902	4.6107	2.16276	7.60501	9.34417
B73_TE_homo_1230578	-1.93043	0.981568	0.0855738	0.999977	7.15268	9.30629	7.53505	9.18971	8.07853	15.8816
B73_TE_homo_765137	2.17242	1.58716	0.0856335	0.999977	9.5139	3.80875	4.62577	1.88052	7.43911	8.12474
B73_TE_homo_389538	-2.65958	0.662582	0.0856417	0.999977	0	23.4873	0	9.27723	8.15547	0
B73_TE_homo_343615	1.86043	1.78179	0.0856647	0.999977	14.3596	11.2099	15.1272	14.7592	16.2183	0
B73_TE_homo_110545	3.88866	0.43746	0.0856682	0.999977	34.5333	13.1014	25.6356	13.186	46.4395	79.4714
B73_TE_homo_317111	3.88866	0.43746	0.0856682	0.999977	6.7695	8.80774	12.4799	10.8718	7.64575	9.39423
B73_TE_homo_376821	3.88866	0.43746	0.0856682	0.999977	171.494	215.3	158.475	201.007	231.072	150.308
B73_TE_homo_386868	3.88866	0.43746	0.0856682	0.999977	0.32671	0.141693	0.22945	0.419754	0	0
B73_TE_homo_427120	3.88866	0.43746	0.0856682	0.999977	1.61709	0.300569	0.730088	1.78082	1.56549	2.05173
B73_TE_homo_472724	3.88866	0.43746	0.0856682	0.999977	7.15268	12.4084	0	12.2529	2.69284	2.64693
B73_TE_homo_481694	3.88866	0.43746	0.0856682	0.999977	1.95408	10.1698	2.05855	0	4.41404	8.67756
B73_TE_homo_627766	3.88866	0.43746	0.0856682	0.999977	15.286	31.8215	19.3238	15.7114	10.3588	6.78809
B73_TE_homo_778420	3.88866	0.43746	0.0856682	0.999977	52.8089	12.2695	14.9014	26.6547	27.6921	23.0322
B73_TE_homo_821885	3.88866	0.43746	0.0856682	0.999977	2.78744	3.62672	1.95764	2.38752	7.34592	2.06305
B73_TE_homo_833409	3.88866	0.43746	0.0856682	0.999977	79.5626	48.7144	27.1169	54.1172	37.0017	41.5666
B73_TE_homo_866444	3.88866	0.43746	0.0856682	0.999977	10.729	0	0	0	8.07853	11.9112
B73_TE_homo_1177185	3.88866	0.43746	0.0856682	0.999977	33.2986	79.9838	62.0624	23.0364	63.6457	22.7493
B73_TE_homo_1410484	3.88866	0.43746	0.0856682	0.999977	7.84329	13.6064	0	3.359	5.90569	8.70748
B73_TE_homo_1062253	-2.26758	2.07233	0.085763	0.999977	4.09387	4.2612	2.15636	6.31172	3.23665	2.27247
B73_TE_homo_217888	2.64678	1.52937	0.0857903	0.999977	7.43318	9.67125	7.83055	12.7335	19.5891	5.50146
B73_TE_homo_1172219	1.66079	1.86039	0.0858167	0.999977	3.64512	4.74263	0	9.36643	8.23389	16.187
B73_TE_homo_16593	2.55616	0.936326	0.085823	0.999977	3.63946	5.50126	5.80741	4.1946	3.20381	3.86221
B73_TE_homo_555105	4.52255	2.36663	0.0858384	0.999977	0.595121	3.09723	4.38855	0.764607	0	1.32139
B73_TE_homo_555112	4.52255	2.36663	0.0858384	0.999977	0.504783	0	0	0.324271	0.855184	0.840602
B73_TE_homo_873176	3.56114	1.62693	0.0858915	0.999977	0	0	0.666708	3.25245	0.714795	2.81043
B73_TE_homo_250899	-2.67837	0.89074	0.0859387	0.999977	0	0	0	2.7286	0	2.35777
B73_TE_homo_1029731	1.63726	5.37353	0.0859694	0.999977	0.794366	0.733482	0.485903	1.48151	0.578832	1.30861
B73_TE_homo_459499	1.89353	1.80396	0.0859761	0.999977	6.52904	0	0	0	2.30443	6.7954
B73_TE_homo_799291	4.07334	0.513359	0.0859829	0.999977	1.14184	2.97129	1.20289	1.46703	2.57929	2.53531
B73_TE_homo_1152654	4.07334	0.513359	0.0859829	0.999977	5.60235	0	1.96728	3.59892	0	3.10981
B73_TE_homo_693520	-1.50268	1.75251	0.0859921	0.999977	0.527983	0	0.556209	0	1.78898	1.75847
B73_TE_homo_546845	1.78343	3.88942	0.0860192	0.999977	7.31367	12.6877	10.2729	1.56609	11.0138	9.47277
B73_TE_struc_24126	1.74008	2.71159	0.0860232	0.999977	0.228002	0.0659227	0.480382	0	0	0.16875
B73_TE_homo_214830	2.01852	1.18984	0.0860311	0.999977	0	0	0.583857	1.42414	0.625968	1.84588
B73_TE_homo_621737	4.07495	0.514219	0.0860866	0.999977	5.96057	1.55105	0	0	0	2.64693
B73_TE_homo_847599	4.07495	0.514219	0.0860866	0.999977	0.258237	1.17597	0.952148	0.829453	1.45832	0.573381
B73_TE_homo_86618	2.26854	1.28716	0.0861049	0.999977	8.8161	32.8822	7.42991	5.28586	12.6125	11.0925
B73_TE_homo_513689	4.20659	0.568837	0.086133	0.999977	0.832986	2.70948	1.66728	1.60532	10.6311	3.05173
B73_TE_homo_1161221	4.20659	0.568837	0.086133	0.999977	3.31567	3.35533	1.94051	3.3133	25.7979	2.863
B73_TE_struc_21001	-1.57648	3.55106	0.0862025	0.999977	1.97701	1.28614	1.04135	0.635012	15.6304	3.29227
B73_TE_homo_58820	5.48404	1.28182	0.0862098	0.999977	15.6043	58.5192	11.6036	10.6138	21.771	18.3426
B73_TE_homo_171064	2.31363	1.36721	0.0862605	0.999977	11.8931	34.8165	18.7933	1.91002	11.7535	13.2035
B73_TE_homo_225719	5.29329	2.95013	0.0862946	0.999977	0	2.92431	1.57849	0	1.69234	3.32697
B73_TE_homo_268435	3.36646	3.87497	0.0863722	0.999977	0.184383	0.2399	0.776961	0	0.62475	1.2282
B73_TE_homo_817675	1.40641	4.78251	0.0863871	0.999977	1.03295	0	0	3.98137	4.66662	1.14676
B73_TE_homo_169081	5.03226	0.999271	0.0863959	0.999977	0.16036	0.834575	1.35146	0	0.543353	1.06818
B73_TE_homo_843184	-1.38622	2.06923	0.0864493	0.999977	0.248911	0	0.524436	0.639599	0.562262	0.276337
B73_TE_homo_332478	2.74447	1.04046	0.0864518	0.999977	0	0	0.147965	0	0.237956	0.233899
B73_TE_homo_40488	2.40465	1.37161	0.0864641	0.999977	0.34245	3.56447	3.24681	0	0	0
B73_TE_homo_1087312	-2.19954	2.34128	0.0864722	0.999977	0	3.84338	4.14917	0	0	0
B73_TE_homo_546849	1.93518	1.79096	0.0865717	0.999977	8.48714	0	0	10.9042	0	3.14076
B73_TE_homo_815528	3.18007	1.36886	0.0865723	0.999977	96.6313	145.069	78.3055	176.677	155.314	193.926
B73_TE_homo_540532	1.79308	1.6555	0.0867082	0.999977	42.5946	33.2517	26.923	76.6153	43.2973	47.2878
B73_TE_homo_174875	4.21811	0.575264	0.0868525	0.999977	61.4412	9.59287	9.06161	62.3619	45.8002	53.2045
B73_TE_homo_241747	4.21811	0.575264	0.0868525	0.999977	9.91091	3.22375	5.22036	12.7335	22.3876	11.0029
B73_TE_homo_227475	-1.36744	2.2822	0.0868873	0.999977	1.16465	15.1531	4.90762	6.73347	5.26159	4.52539
B73_TE_homo_479207	-1.75499	1.27701	0.0869255	0.999977	2.30685	10.0047	4.05028	0.98794	3.47393	1.70735
B73_TE_struc_12322	4.22115	0.57693	0.0870264	0.999977	4.90734	1.59623	4.30807	0	1.84752	2.27002
B73_TE_homo_793593	4.22115	0.57693	0.0870264	0.999977	0	1.34076	1.22128	0	0	0
B73_TE_homo_199886	1.95831	1.15609	0.0870323	0.999977	0.327368	2.12968	2.41408	0	0	0
B73_TE_struc_505	2.33377	1.98648	0.0871583	0.999977	0	0.784779	0.476561	0	0	0.334814
B73_TE_homo_570175	4.09201	0.523412	0.0872226	0.999977	0	0.524159	0	0	0.910015	0.894499
B73_TE_homo_659888	4.09201	0.523412	0.0872226	0.999977	17.6127	14.1859	22.9719	6.46533	11.3671	9.3111
B73_TE_homo_698512	4.09201	0.523412	0.0872226	0.999977	5.53868	5.60493	20.0976	5.53471	4.86548	5.46574
B73_TE_homo_856427	4.09201	0.523412	0.0872226	0.999977	2.43789	1.58596	14.1252	3.13218	1.37673	0
B73_TE_homo_913910	4.09201	0.523412	0.0872226	0.999977	9.31606	8.85769	18.4958	3.68283	7.28442	2.78453
B73_TE_homo_1010098	4.09201	0.523412	0.0872226	0.999977	4.84463	4.72748	6.37952	6.22434	0	0
B73_TE_homo_1058161	4.09201	0.523412	0.0872226	0.999977	1.03165	0.722762	0.501601	0.611749	1.25482	0.969118
B73_TE_homo_1131409	4.09201	0.523412	0.0872226	0.999977	1.48489	1.25578	2.03355	1.62161	1.92866	2.14305
B73_TE_homo_160156	3.90761	0.44758	0.0872521	0.999977	1.71535	1.11591	0.903525	3.3058	1.93739	0.952176
B73_TE_homo_367561	3.90761	0.44758	0.0872521	0.999977	0.373245	0.647501	0.393198	0	0	0.138123
B73_TE_homo_389995	3.90761	0.44758	0.0872521	0.999977	1.19587	1.03729	0	1.0243	0.900446	1.32764
B73_TE_homo_666946	3.90761	0.44758	0.0872521	0.999977	13.1983	23.3789	15.0764	12.6667	19.217	19.419
B73_TE_homo_667466	3.90761	0.44758	0.0872521	0.999977	0.138811	0	0.146231	0	0.313557	0.308211
B73_TE_homo_855756	3.90761	0.44758	0.0872521	0.999977	0.0696989	0.0906846	0.0734249	0	0.157442	0.154757
B73_TE_homo_1013925	2.12276	2.3418	0.0872539	0.999977	0.620445	3.7672	4.35742	0.265714	0.233585	0.459205
B73_TE_homo_571400	1.60682	1.788	0.0872786	0.999977	1.3255	3.44919	6.98178	3.40598	2.99414	0
B73_TE_homo_169183	4.09362	0.524269	0.0873249	0.999977	0.774448	1.25953	0.611886	0.995004	1.09337	0.644834
B73_TE_homo_294251	4.09362	0.524269	0.0873249	0.999977	0.232501	0.151252	0.122465	0.298715	0.656489	1.03247
B73_TE_homo_307582	4.09362	0.524269	0.0873249	0.999977	1.13501	0	0.478273	0.291649	0.512769	0.756039
B73_TE_homo_318229	4.09362	0.524269	0.0873249	0.999977	0.283645	0.0922622	0.0747022	0	0.16018	0.236174
B73_TE_homo_1008529	4.09362	0.524269	0.0873249	0.999977	16.9322	15.9108	0.990963	3.62572	4.24975	11.4875
B73_TE_homo_1234687	4.09362	0.524269	0.0873249	0.999977	15.4731	5.033	4.07508	44.7295	34.952	47.2396
B73_TE_homo_848889	2.69824	1.07513	0.0874605	0.999977	0.442865	0.192069	0	0.189663	0.33346	0.163887
B73_TE_struc_102	2.58061	1.00808	0.0874933	0.999977	18.052	11.7437	6.33901	19.3276	16.9906	16.7009
B73_TE_homo_40032	4.23117	0.582182	0.0874965	0.999977	2.64281	2.19841	1.91692	4.11909	3.18063	3.31879
B73_TE_homo_228360	4.23117	0.582182	0.0874965	0.999977	0.343505	0.0893863	0.217121	0.264799	0.232781	0.152541
B73_TE_homo_402358	4.23117	0.582182	0.0874965	0.999977	0.792527	0.687434	0.278298	2.03646	0.596742	0
B73_TE_homo_341972	3.91107	0.449358	0.087506	0.999977	0.199943	0.346859	0.0702106	0.0856284	0.150549	0.147982
B73_TE_homo_1160096	3.91107	0.449358	0.087506	0.999977	45.0378	59.4302	37.6421	58.2293	58.0885	57.729
B73_TE_homo_1202498	3.91107	0.449358	0.087506	0.999977	0	0	0.0987776	0	2.22394	1.04096
B73_TE_struc_12990	3.25282	1.35051	0.0875607	0.999977	0.0644605	0	0.0679065	0	2.25693	1.14501
B73_TE_homo_808590	-2.01656	1.15802	0.0875891	0.999977	1.30631	6.79853	7.15597	2.34968	2.06557	2.32039
B73_TE_homo_936443	2.96638	1.17005	0.0876089	0.999977	4.07626	5.30359	2.86278	5.23715	6.13853	0
B73_TE_struc_2276	3.91287	0.450255	0.0876247	0.999977	0	1.68148	1.13454	0	0	0
B73_TE_homo_942516	3.91287	0.450255	0.0876247	0.999977	1.52552	1.98484	1.60707	0.326663	1.14866	0.846804
B73_TE_homo_1236514	3.91287	0.450255	0.0876247	0.999977	4.40805	3.82352	6.1916	1.88781	3.31909	4.89374
B73_TE_homo_187203	4.23115	0.582513	0.0876389	0.999977	37.6198	18.8257	12.1941	14.8719	39.221	41.7649
B73_TE_homo_1215831	4.23115	0.582513	0.0876389	0.999977	11.7548	7.64703	6.1916	7.55123	16.5954	6.52499
B73_TE_homo_101955	-2.71899	0.916365	0.0876652	0.999977	110.569	87.3434	145.599	126.837	89.2005	92.0635
B73_TE_homo_110946	-2.05778	1.29376	0.0877224	0.999977	4.21214	10.9607	17.7492	5.41172	19.0294	9.35248
B73_TE_homo_471030	-2.26362	1.37987	0.087755	0.999977	0	1.42966	1.15756	2.8235	1.24105	2.43978
B73_TE_homo_536527	4.23725	0.585504	0.0878333	0.999977	2.02543	3.51369	2.84494	3.46967	3.90798	2.71705
B73_TE_homo_678793	1.41193	2.9533	0.0878729	0.999977	5.38994	1.1688	5.67807	5.77079	0	2.99191
B73_TE_homo_1251233	1.88235	1.71417	0.0879285	0.999977	3.21265	16.7198	16.9219	20.6379	0	10.6999
B73_TE_homo_169890	5.03008	0.997928	0.0879298	0.999977	16.2005	4.21567	5.68886	16.6514	0	17.9855
B73_TE_homo_698183	5.03008	0.997928	0.0879298	0.999977	2.55568	0	2.6923	5.47252	0	5.67454
B73_TE_homo_1184433	-1.39865	5.41419	0.0879628	0.999977	7.43318	6.4475	1.30509	7.95841	1.39922	4.12609
B73_TE_homo_229498	3.91805	0.452919	0.0880009	0.999977	6.9399	4.51472	9.13862	8.91633	0	3.85228
B73_TE_homo_298022	3.91805	0.452919	0.0880009	0.999977	1.24749	0.499414	0.758179	1.97263	0.0541909	0.639203
B73_TE_homo_326011	3.91805	0.452919	0.0880009	0.999977	3.11583	1.35132	1.6412	2.66879	0	0
B73_TE_homo_396654	2.24793	1.32657	0.088003	0.999977	529.571	384.044	432.892	583.722	493.53	449.776
B73_TE_homo_1267866	2.24793	1.32657	0.088003	0.999977	0	11.5473	12.0208	4.88683	1.43198	1.40756
B73_TE_homo_509232	2.04476	1.82413	0.0880537	0.999977	7.67583	1.83434	1.32019	9.0568	9.55403	5.56511
B73_TE_homo_791958	4.84805	2.56426	0.0881387	0.999977	7.60085	4.32661	3.00269	4.88275	4.8289	2.63698
B73_TE_homo_633283	-2.12016	1.77511	0.0882649	0.999977	13.539	20.5514	23.7713	11.5965	2.54858	12.5256
B73_TE_homo_60981	-2.27605	0.939088	0.0883204	0.999977	0	15.2941	6.1916	0	6.63817	3.26249
B73_TE_homo_5141	2.57615	0.947917	0.0883804	0.999977	3.54292	3.07311	4.35437	3.03461	2.66768	2.62219
B73_TE_homo_207178	2.57615	0.947917	0.0883804	0.999977	0.625565	0.610438	0.329503	0.60279	0.353269	0.520868
B73_TE_homo_1229687	2.57615	0.947917	0.0883804	0.999977	3.3189	0.959598	1.16544	0.473788	0.833	2.45639
B73_TE_homo_991667	-1.49787	4.169	0.0883818	0.999977	0.0555609	0	0.409718	0	0.0627528	0.123366
B73_TE_homo_824572	1.89871	1.94892	0.0884349	0.999977	0.554634	0	0.292142	0.356294	1.56607	0.923617
B73_TE_homo_614546	-2.10645	1.55088	0.088447	0.999977	0	0	0.730088	0	5.47922	2.3082
B73_TE_homo_465089	4.10984	0.533173	0.0884681	0.999977	0.636977	1.06556	0.383445	0.701471	2.56938	2.52557
B73_TE_homo_655088	4.10984	0.533173	0.0884681	0.999977	0	9.13396	5.28251	0	4.53082	1.11339
B73_TE_homo_1044259	1.93333	1.83061	0.0885704	0.999977	10.0289	11.7437	10.565	7.73102	6.79622	3.34017
B73_TE_homo_45337	1.46072	4.93333	0.0885748	0.999977	3.72878	9.70296	3.92811	1.5969	0	4.13962
B73_TE_homo_100914	-1.57958	1.60454	0.0885811	0.999977	67.695	5.87183	9.50852	40.5879	40.7773	30.0615
B73_TE_homo_176330	3.92682	0.457372	0.088604	0.999977	2.82203	0	0	0	2.12487	0
B73_TE_homo_293276	3.92682	0.457372	0.088604	0.999977	3.17042	7.07145	7.63408	3.49143	2.55772	4.52539
B73_TE_homo_634952	3.92682	0.457372	0.088604	0.999977	16.1531	5.91092	1.5953	22.0504	14.8232	11.7684
B73_TE_homo_642375	3.92682	0.457372	0.088604	0.999977	7.53163	3.26645	2.64475	3.22553	2.83551	6.96791
B73_TE_homo_675921	3.92682	0.457372	0.088604	0.999977	3.49394	11.3648	1.84036	2.24449	1.9731	3.87891
B73_TE_homo_932172	3.92682	0.457372	0.088604	0.999977	12.532	6.11447	9.90144	8.05049	7.07706	6.95639
B73_TE_homo_410740	1.95863	1.76525	0.0886348	0.999977	2.21045	0	7.56801	2.12998	3.12072	3.0675
B73_TE_homo_1050126	-1.59249	1.33598	0.088658	0.999977	1.96217	0	2.48048	4.53777	0.886464	1.7427
B73_TE_homo_614640	1.94708	1.14941	0.0886786	0.999977	0.838004	2.04435	0.993153	1.34583	0.236619	0.581461
B73_TE_homo_1238179	4.46448	0.698985	0.0886811	0.999977	199.522	51.9193	88.2791	215.329	108.167	84.1723
B73_TE_homo_345382	3.92855	0.458259	0.0887264	0.999977	3.68051	14.366	3.87726	9.45737	12.4707	0
B73_TE_homo_538541	3.92855	0.458259	0.0887264	0.999977	27.078	22.0194	17.8285	17.3948	15.2915	30.0615
B73_TE_homo_1024736	3.92855	0.458259	0.0887264	0.999977	3.99044	15.5758	25.2226	15.3807	9.01394	17.7205
B73_TE_homo_1025018	3.92855	0.458259	0.0887264	0.999977	17.6271	8.77741	6.18982	27.1207	25.3161	34.6691
B73_TE_homo_114736	1.39954	3.58618	0.0887312	0.999977	0.913475	0.792343	0.801923	0.391208	0.859763	0.676083
B73_TE_homo_99822	3.92756	0.45797	0.0887529	0.999977	0.516123	0.503642	0.135928	0.331555	0.291465	0.572991
B73_TE_homo_294835	3.92756	0.45797	0.0887529	0.999977	0.360746	0.134104	0	0.264847	0.116412	0.34328
B73_TE_struc_11553	3.92756	0.45797	0.0887529	0.999977	0	0.202518	0.409934	0	0.175801	0.345606
B73_TE_homo_821163	3.92756	0.45797	0.0887529	0.999977	3.76582	0	1.32238	0.806382	1.41776	0.696791
B73_TE_homo_1043349	3.92756	0.45797	0.0887529	0.999977	6.50802	3.52814	5.71327	5.5743	4.90028	5.41882
B73_TE_homo_172863	1.76252	2.27414	0.0887661	0.999977	2.60463	1.23231	2.74387	3.04219	1.60461	3.94311
B73_TE_homo_704255	-1.73172	1.60086	0.0887842	0.999977	0	3.05408	3.70921	0	0	0
B73_TE_homo_1233244	4.11635	0.536598	0.0888548	0.999977	0.444944	6.36804	7.96841	1.14332	0	0
B73_TE_homo_460070	4.11629	0.536593	0.0888617	0.999977	2.93112	5.08488	4.11709	0.627648	0.551755	2.71174
B73_TE_homo_1115963	4.11629	0.536593	0.0888617	0.999977	0	3.0948	2.19255	0	0	0
B73_TE_struc_28732	4.11629	0.536593	0.0888617	0.999977	8.71476	22.6774	22.9516	5.59833	0	0
B73_TE_homo_47503	3.16984	1.29747	0.0888973	0.999977	0.374968	0.0975734	0.553018	0.192702	0.338803	1.08233
B73_TE_homo_576457	-1.69968	1.7247	0.0889472	0.999977	2.51054	1.63322	1.98357	1.61276	1.41776	1.39358
B73_TE_homo_1310797	-2.4359	2.17416	0.0889613	0.999977	7.59269	4.23376	7.99858	6.96788	4.90028	6.623
B73_TE_homo_142525	3.93102	0.459743	0.0889966	0.999977	2.60463	1.23231	2.74387	2.43375	1.60461	3.94311
B73_TE_homo_205953	1.65891	4.3982	0.0890987	0.999977	0	3.05408	3.70921	0	0	0
B73_TE_homo_602076	4.12118	0.539161	0.0891462	0.999977	0.444944	6.36804	7.49968	1.14332	0	0
B73_TE_homo_70543	2.48429	0.955814	0.0891909	0.999977	1.95913	4.46077	3.61176	1.88781	1.65954	2.175
B73_TE_homo_555619	2.05661	1.2129	0.0892287	0.999977	0	3.10698	2.20119	0	0	0
B73_TE_homo_975705	-1.13229	3.66465	0.0893006	0.999977	8.71476	22.6774	22.9516	5.59833	0	0
B73_TE_homo_244600	2.73132	1.09265	0.0893604	0.999977	0.453821	0.787284	0.637443	0.583066	0.683419	0.167942
B73_TE_homo_165084	-2.37048	1.99913	0.0893784	0.999977	1.94008	7.06783	5.31387	0.49852	0.438242	0.861539
B73_TE_homo_153214	4.94183	0.946768	0.089427	0.999977	0.338022	0.879596	0.534139	0.434288	0.572665	0.187633
B73_TE_homo_104377	4.94297	0.947459	0.0894536	0.999977	2.34819	5.98822	6.33273	2.53423	2.54606	3.85825
B73_TE_homo_356090	4.94297	0.947459	0.0894536	0.999977	0	1.46708	0.237572	0	0	0.500728
B73_TE_homo_944305	-1.50398	1.65289	0.0894651	0.999977	1.32473	0.287265	0	0.850998	0.748099	0.245115
B73_TE_homo_198158	-1.25066	2.89263	0.0894858	0.999977	0.194307	0	0.818776	0.499287	1.09729	1.07858
B73_TE_homo_619687	-1.85364	1.33063	0.0894972	0.999977	2.22282	1.57751	2.12877	1.81737	1.14116	0.22434
B73_TE_homo_888141	-2.02485	0.989234	0.0895355	0.999977	3.98206	0.518103	0.838987	1.02322	3.14825	0.884163
B73_TE_homo_993691	1.47194	2.70437	0.0895409	0.999977	0	1.46071	0.788466	0	0	0
B73_TE_homo_94410	4.2679	0.602427	0.0895501	0.999977	0.208092	0.338434	0.493237	0	0.117514	0
B73_TE_homo_314573	4.2679	0.602427	0.0895501	0.999977	0	0.330807	0.238085	0.0362959	0.0319072	0
B73_TE_homo_560768	4.12847	0.543171	0.0896457	0.999977	18.9546	24.6617	34.9438	18.2645	37.4642	36.8254
B73_TE_homo_659033	4.12847	0.543171	0.0896457	0.999977	0.975645	0.141045	0.2284	1.67133	1.34681	0
B73_TE_homo_1182392	1.26432	4.57822	0.0896667	0.999977	0.0939277	0	0.395796	0.120678	0.212172	0.208554
B73_TE_homo_407524	-2.13003	1.03061	0.0896981	0.999977	0.415216	0	0	1.06693	0.468962	1.3829
B73_TE_homo_104609	3.94151	0.465073	0.0897023	0.999977	0.118079	0.153631	0.435369	0.0758534	0.133363	0
B73_TE_homo_161708	3.94151	0.465073	0.0897023	0.999977	105.303	11.7437	6.33901	88.9068	125.73	73.4838
B73_TE_homo_199170	3.94151	0.465073	0.0897023	0.999977	60.8983	15.8469	20.85	29.3406	36.1101	35.4944
B73_TE_homo_680843	3.94151	0.465073	0.0897023	0.999977	5.92331	0	2.07999	7.61023	8.17671	7.30663
B73_TE_homo_778282	3.94151	0.465073	0.0897023	0.999977	8.88497	2.56892	4.15998	0	2.23001	3.28798
B73_TE_homo_794341	3.94151	0.465073	0.0897023	0.999977	10.2457	26.6613	28.063	7.89818	13.8863	20.4743
B73_TE_homo_1052405	3.94151	0.465073	0.0897023	0.999977	6.21463	8.0858	10.475	9.5814	7.01905	12.4189
B73_TE_struc_6485	1.56466	3.10787	0.0898338	0.999977	7.9308	10.3187	10.0257	2.03788	3.58295	5.28278
B73_TE_homo_1146265	2.46946	0.891318	0.0898656	0.999977	3.89212	8.1024	6.56029	17.0019	12.3086	1.72838
B73_TE_homo_353655	1.27194	3.92611	0.0898794	0.999977	7.53163	48.9967	42.3161	35.4808	22.6841	16.723
B73_TE_homo_279779	5.20165	1.10141	0.0900683	0.999977	22.565	35.231	28.5256	23.1931	35.6802	10.0205
B73_TE_homo_617319	2.7349	1.03469	0.0900873	0.999977	14.7062	0	0	8.39749	14.7642	18.1406
B73_TE_homo_315290	2.1965	1.69653	0.0901061	0.999977	0.0482183	0.564628	0.609552	0.0619505	0	0.0535311
B73_TE_homo_314604	-2.68782	0.943305	0.0901119	0.999977	3.4859	1.70081	2.75419	5.03849	3.44498	4.83749
B73_TE_homo_1260788	-2.68782	0.943305	0.0901119	0.999977	1.53272	1.32947	1.61465	2.62563	3.46223	5.10479
B73_TE_homo_1032990	-2.62135	0.849993	0.0901398	0.999977	2.24315	8.75563	14.1784	2.88198	2.5335	4.98061
B73_TE_struc_5857	1.94526	2.24447	0.090147	0.999977	33.2052	14.401	11.6601	7.11028	15.6264	30.7198
B73_TE_homo_1070666	5.03552	1.00129	0.09015	0.999977	3.63812	0	0	0.934846	1.64362	0
B73_TE_homo_1030797	3.54803	1.61776	0.0902098	0.999977	0	27.1861	31.4455	0	0	0
B73_TE_homo_975183	1.41667	2.89945	0.0902168	0.999977	0	19.4954	37.8838	0	0	0
B73_TE_struc_15669	2.37235	0.842499	0.0902927	0.999977	0	12.7286	0	3.14229	5.52467	5.43047
B73_TE_homo_58636	4.94069	0.946078	0.0903169	0.999977	27.5967	34.0161	16.8312	22.3933	16.4047	14.5125
B73_TE_homo_1021855	-2.11976	0.889378	0.0904092	0.999977	31.2194	11.6055	4.69833	11.4601	20.1488	14.8539
B73_TE_homo_213645	3.36579	1.492	0.0904098	0.999977	26.2737	14.6505	31.6323	33.7563	21.1961	29.1686
B73_TE_homo_418566	4.05048	0.501278	0.0904636	0.999977	44.7376	12.2543	14.8829	42.3526	29.2533	41.8248
[truncated: 67,742 more rows]
