# Supplementary material for: Premeiotic 24-nt phasiRNAs are present in the Zea genus and unique in biogenesis mechanism and molecular function
Source: Proc Natl Acad Sci U S A. 2024 May 13;121(21):e2402285121. doi: 10.1073/pnas.2402285121 (PMC11127045; doi:10.1073/pnas.2402285121)
Supplement: Supplementary file 11 — Dataset S10 (XLSX) [file pnas.2402285121.sd10.xlsx]

## Sheet: Sheet1
Dataset S10. Summary of PHAS precursor targeting by miR2118, miR2275, or other miRNAs in each Zea variety.
	B73	HP301	Il14H	NC358	Oh43	TIL11	TIL25	RIL003
total # 21-PHAS	430	474	456	424	432	466	460	459
# 21-PHAS predicted to be targeted by miR2118	364	366	360	289	311	370	295	332
% 21-PHAS predicted to be targeted by miR2118	0.846512	0.772152	0.789474	0.681604	0.719907	0.793991	0.641304	0.723312
# 21-PHAS predicted to be targeted by non-miR2118 miRNAs	58	82	59	101	91	89	151	106
# 21-PHAS predicted to be not targeted by miRNAs	8	26	37	34	30	7	14	21
# 21-PHAS detected as targets of miR2118	104	110	103	64	112	125	101	93
total # premeiotic 24-PHAS	75	47	35	57	79	45	56	58
# premeiotic 24-PHAS predicted to be targeted by miR2275	10	8	5	6	7	3	5	2
% premeiotic 24-PHAS predicted to be targeted by miR2275	0.133333	0.170213	0.142857	0.105263	0.0886076	0.0666667	0.0892857	0.0344828
# premeiotic 24-PHAS predicted to be targeted by non-miR2275 miRNAs	64	33	24	45	65	41	50	49
# premeiotic 24-PHAS predicted to be not targeted by miRNAs	1	6	6	6	7	1	1	7
# premeiotic 24-PHAS detected as targets of miR2275	0	2	1	0	0	0	0	0
total # meiotic 24-PHAS	154	176	157	140	186	156	169	189
# meiotic 24-PHAS predicted to be targeted by miR2275	119	121	124	108	132	119	120	125
% meiotic 24-PHAS predicted to be targeted by miR2275	0.772727	0.6875	0.789809	0.771429	0.709677	0.762821	0.710059	0.661376
# meiotic 24-PHAS predicted to be targeted by non-miR2275 miRNAs	31	38	22	26	33	35	38	45
# meiotic 24-PHAS predicted to be not targeted by miRNAs	4	17	11	6	21	2	11	19
# meiotic 24-PHAS detected as targets of miR2275	4	61	50	1	46	73	73	70
