# Supplementary material for: Premeiotic 24-nt phasiRNAs are present in the Zea genus and unique in biogenesis mechanism and molecular function
Source: Proc Natl Acad Sci U S A. 2024 May 13;121(21):e2402285121. doi: 10.1073/pnas.2402285121 (PMC11127045; doi:10.1073/pnas.2402285121)
Supplement: Supplementary file 13 — Dataset S12 (XLSX) [file pnas.2402285121.sd12.xlsx]

## Sheet: Sheet1
Dataset S12. miRNA-target interactions detected by nanoPARE analysis of each Zea variety.
This sheet (Sheet 1) summarizes the number of miRNA-mediate cleavage events in each sample. Sheet 2 summarizes only the miRNA families with protein-coding targets detected in at least four Zea varieties. Complete lists of miRNA targets in each sample are shown in the following sheets.
	B73-0.4mm	B73-2mm	HP301-0.4mm	HP301-2mm	Il14H-0.4mm	Il14H-2mm	NC358-0.4mm	NC358-2mm	Oh43-0.4mm	Oh43-2mm	TIL11-0.4mm	TIL11-0.7mm	TIL11-1mm	TIL11-1.5mm	TIL11-2mm	TIL25-0.4mm	TIL25-1.5mm	RIL003-0.4mm	RIL003-0.7mm	RIL003-1.5mm
miR2118-mediated cleavage of 21-PHAS	104	1	111	4	104	2	65	1	114	1	71	116	59	3	0	63	85	83	70	30
miR2275-mediated cleavage of premeiotic 24-PHAS	0	0	0	2	0	1	0	0	0	0	0	0	0	0	0	0	1	0	0	0
miR2275-mediated cleavage of meiotic 24-PHAS	1	3	3	61	0	50	0	1	0	46	0	3	24	71	3	11	73	5	0	70
Other miRNA-mediated cleavage events	39	55	19	63	85	42	32	60	42	87	30	79	63	47	38	17	95	69	53	148

## Sheet: Sheet2
Shown in the same row are genes in a same pangene set.
	Target TF family	B73	HP301	Il14H	NC358	Oh43	TIL11	TIL25
MIR156	SBP		Zm00027ab327070	Zm00028ab330900		Zm00039ab329060	Zv00002aa029497
					Zm00037ab105590		Zv00002aa009653
				Zm00028ab238260			Zv00002aa021340
			Zm00027ab231190			Zm00039ab231840
				Zm00028ab212920
					Zm00037ab229490
miR160	ARF	Zm00001eb045640	Zm00027ab045890	Zm00028ab046680	Zm00037ab045820	Zm00039ab046400	Zv00002aa004227	Zx00003aa003789
		Zm00001eb185290	Zm00027ab187780	Zm00028ab190760	Zm00037ab186630		Zv00002aa017042	Zx00003aa015310
		Zm00001eb221620	Zm00027ab225770	Zm00028ab227820	Zm00037ab223750		Zv00002aa020413	Zx00003aa018397
		Zm00001eb247720		Zm00028ab255190	Zm00037ab250620	Zm00039ab253140	Zv00002aa022794	Zx00003aa020539
		Zm00001eb273540		Zm00028ab280560	Zm00037ab277640	Zm00039ab278490	Zv00002aa024954	Zx00003aa022501
		Zm00001eb225570		Zm00028ab231840	Zm00037ab227780			Zx00003aa018706
						Zm00039ab230270	Zv00002aa020764
						Zm00039ab226550
miR164	NAC	Zm00001eb264380		Zm00028ab271130	Zm00037ab268720	Zm00039ab269130	Zv00002aa024138
					Zm00037ab139110		Zv00002aa012677
		Zm00001eb138470
miR165/miR5168	HB			Zm00028ab139210		Zm00039ab137590
						Zm00039ab051100
							Zv00002aa000072
							Zv00002aa020156
								Zx00003aa003790
								Zx00003aa018171
miR167	ARF	Zm00001eb042640			Zm00037ab042830		Zv00002aa003938	Zx00003aa003511
					Zm00037ab032000	Zm00039ab032410	Zv00002aa002983
				Zm00028ab230900			Zv00002aa020680	Zx00003aa018629
				Zm00028ab067450			Zv00002aa006138
			Zm00027ab032160
				Zm00028ab139280
								Zx00003aa005518
								Zx00003aa022526
miR169	-	Zm00001eb102500		Zm00028ab104520	Zm00037ab102530		Zv00002aa009326	Zx00003aa008708
		Zm00001eb256650	Zm00027ab261110	Zm00028ab264030
		Zm00001eb005690
							Zv00002aa003008
miR171	GRAS	Zm00001eb186770	Zm00027ab189430	Zm00028ab192270	Zm00037ab188290	Zm00039ab190600	Zv00002aa017188	Zx00003aa015437
		Zm00001eb429450	Zm00027ab435900	Zm00028ab441590	Zm00037ab434050	Zm00039ab438900	Zv00002aa039395	Zx00003aa035504
		Zm00001eb074460	Zm00027ab074610		Zm00037ab074480	Zm00039ab074730	Zv00002aa006820	Zx00003aa006174
			Zm00027ab254560	Zm00028ab257020	Zm00037ab252760	Zm00039ab255230	Zv00002aa022961	Zx00003aa020698
		Zm00001eb023010	Zm00027ab022890	Zm00028ab022970	Zm00037ab022990		Zv00002aa001958
				Zm00028ab075320
							Zv00002aa034789
miR394	-	Zm00001eb143020	Zm00027ab144670	Zm00028ab146320	Zm00037ab143620	Zm00039ab144580	Zv00002aa013090	Zx00003aa011786
		Zm00001eb364210	Zm00027ab369210			Zm00039ab372210		Zx00003aa030057
				Zm00028ab373970
							Zv00002aa033325
miR396	GRF	Zm00001eb430300	Zm00027ab436650	Zm00028ab442380	Zm00037ab434850	Zm00039ab439720	Zv00002aa039461	Zx00003aa035563
		Zm00001eb071830	Zm00027ab071920	Zm00028ab072670	Zm00037ab071900	Zm00039ab072180	Zv00002aa006595	Zx00003aa005965
		Zm00001eb193180	Zm00027ab196220	Zm00028ab198770	Zm00037ab194910		Zv00002aa017738	Zx00003aa015889
		Zm00001eb251820	Zm00027ab256420	Zm00028ab259210	Zm00037ab254720		Zv00002aa023155
		Zm00001eb373670	Zm00027ab378230			Zm00039ab381520	Zv00002aa034214	Zx00003aa030878
				Zm00028ab264110	Zm00037ab259810	Zm00039ab262170	Zv00002aa023606
					Zm00037ab382980	Zm00039ab386810	Zv00002aa034733	Zx00003aa031338
			Zm00027ab052420	Zm00028ab052870	Zm00037ab052390		Zv00002aa004817
				Zm00028ab275910	Zm00037ab273490		Zv00002aa024527	Zx00003aa022136
				Zm00028ab192810			Zv00002aa017236
				Zm00028ab223610				Zx00003aa018071
			Zm00027ab383680
				Zm00028ab257790
				Zm00028ab388830
miR528	-	Zm00001eb324900	Zm00027ab329680	Zm00028ab333430	Zm00037ab329120	Zm00039ab331620	Zv00002aa029734

## Sheet: Sheet3_B73_0.4mm
Small RNA	Target transcript	Premeiotic or meiotic 24-PHAS?
zma-miR2118f_miRBase_B73	B73_21PHAS_10418	--
zma-miR2118f_miRBase_B73	B73_21PHAS_10442	--
zma-miR2118f_miRBase_B73	B73_21PHAS_14656	--
zma-miR2118f_miRBase_B73	B73_21PHAS_21289	--
zma-miR2118f_miRBase_B73	B73_21PHAS_21403	--
zma-miR2118f_miRBase_B73	B73_21PHAS_21647	--
zma-miR2118f_miRBase_B73	B73_21PHAS_4242	--
zma-miR2118f_miRBase_B73	B73_21PHAS_4257	--
zma-miR2118f_miRBase_B73	B73_21PHAS_48801	--
zma-miR2118f_miRBase_B73	Zm00001eb166530_T001	--
zma-miR2118d_miRBase_B73	B73_21PHAS_15749	--
zma-miR2118d_miRBase_B73	B73_21PHAS_17601	--
zma-miR2118d_miRBase_B73	B73_21PHAS_21264	--
zma-miR2118d_miRBase_B73	B73_21PHAS_21386	--
zma-miR2118d_miRBase_B73	B73_21PHAS_21406	--
zma-miR2118d_miRBase_B73	B73_21PHAS_28621	--
zma-miR2118d_miRBase_B73	B73_21PHAS_36140	--
zma-miR2118d_miRBase_B73	B73_21PHAS_39736	--
zma-miR2118d_miRBase_B73	B73_21PHAS_52786	--
zma-miR2118b_miRBase_B73	B73_21PHAS_12183	--
zma-miR2118b_miRBase_B73	B73_21PHAS_21268	--
zma-miR2118b_miRBase_B73	B73_21PHAS_21387	--
zma-miR2118b_miRBase_B73	B73_21PHAS_7757	--
zma-miR2118a_miRBase_B73	B73_21PHAS_10329	--
zma-miR2118a_miRBase_B73	B73_21PHAS_10432	--
zma-miR2118a_miRBase_B73	B73_21PHAS_11747	--
zma-miR2118a_miRBase_B73	B73_21PHAS_12184	--
zma-miR2118a_miRBase_B73	B73_21PHAS_12196	--
zma-miR2118a_miRBase_B73	B73_21PHAS_17293	--
zma-miR2118a_miRBase_B73	B73_21PHAS_21112	--
zma-miR2118a_miRBase_B73	B73_21PHAS_21117	--
zma-miR2118a_miRBase_B73	B73_21PHAS_21159	--
zma-miR2118a_miRBase_B73	B73_21PHAS_21229	--
zma-miR2118a_miRBase_B73	B73_21PHAS_21392	--
zma-miR2118a_miRBase_B73	B73_21PHAS_3927	--
zma-miR2118a_miRBase_B73	B73_21PHAS_4258	--
zma-miR2118a_miRBase_B73	B73_21PHAS_43221	--
zma-miR2118a_miRBase_B73	B73_21PHAS_43228	--
zma-miR2118a_miRBase_B73	B73_21PHAS_54515	--
zma-miR2118a_miRBase_B73	B73_21PHAS_54516	--
zma-miR2118a_miRBase_B73	B73_21PHAS_54521	--
zma-miR2118a_miRBase_B73	B73_21PHAS_54525	--
zma-miR2118a_miRBase_B73	B73_21PHAS_54597	--
zma-miR2118a_miRBase_B73	B73_21PHAS_54598	--
zma-miR2118a_miRBase_B73	B73_21PHAS_7639	--
zma-miR2118a_miRBase_B73	B73_21PHAS_7652	--
zma-miR2118a_miRBase_B73	B73_21PHAS_7653	--
zma-miR2118a_miRBase_B73	B73_21PHAS_7662	--
zma-miR2118a_miRBase_B73	B73_21PHAS_7737	--
zma-miR2118a_miRBase_B73	B73_21PHAS_7738	--
zma-miR171a-3p_miRBase_B73	Zm00001eb074460_T001	--
zma-miR171a-3p_miRBase_B73	Zm00001eb186770_T001	--
zma-miR171a-3p_miRBase_B73	Zm00001eb186770_T002	--
zma-miR171a-3p_miRBase_B73	Zm00001eb186770_T003	--
zma-miR171a-3p_miRBase_B73	Zm00001eb429450_T001	--
zma-miR166b-3p_miRBase|zma-miR166c-3p_miRBase|zma-miR166d-3p_miRBase|zma-miR166e_miRBase|zma-miR166f_miRBase|zma-miR166g-3p_miRBase|zma-miR166h-3p_miRBase|zma-miR166i-3p_miRBase_B73	Zm00001eb031670_T001	--
zma-miR166b-3p_miRBase|zma-miR166c-3p_miRBase|zma-miR166d-3p_miRBase|zma-miR166e_miRBase|zma-miR166f_miRBase|zma-miR166g-3p_miRBase|zma-miR166h-3p_miRBase|zma-miR166i-3p_miRBase_B73	Zm00001eb031670_T002	--
zma-miR166b-3p_miRBase|zma-miR166c-3p_miRBase|zma-miR166d-3p_miRBase|zma-miR166e_miRBase|zma-miR166f_miRBase|zma-miR166g-3p_miRBase|zma-miR166h-3p_miRBase|zma-miR166i-3p_miRBase_B73	Zm00001eb031670_T003	--
zma-miR166b-3p_miRBase|zma-miR166c-3p_miRBase|zma-miR166d-3p_miRBase|zma-miR166e_miRBase|zma-miR166f_miRBase|zma-miR166g-3p_miRBase|zma-miR166h-3p_miRBase|zma-miR166i-3p_miRBase_B73	Zm00001eb031670_T004	--
zma-miR166b-3p_miRBase|zma-miR166c-3p_miRBase|zma-miR166d-3p_miRBase|zma-miR166e_miRBase|zma-miR166f_miRBase|zma-miR166g-3p_miRBase|zma-miR166h-3p_miRBase|zma-miR166i-3p_miRBase_B73	Zm00001eb031670_T005	--
zma-miR164f-5p_miRBase_B73	Zm00001eb138470_T001	--
zma-miR164f-5p_miRBase_B73	Zm00001eb138470_T002	--
zma-miR164f-5p_miRBase_B73	Zm00001eb264380_T001	--
miRNA-precursor_6_miR-PREFeR_B73	Zm00001eb056940_T001	--
miR528-5p_miR-PREFeR|miR528-5p_ShortStack|zma-miR528a-5p_miRBase|zma-miR528b-5p_miRBase_B73	Zm00001eb324900_T001	--
miR528-5p_miR-PREFeR|miR528-5p_ShortStack|zma-miR528a-5p_miRBase|zma-miR528b-5p_miRBase_B73	Zm00001eb324900_T002	--
miR396b-5p_miR-PREFeR|miR396b-5p_ShortStack|miR396_miRador_B73	Zm00001eb193180_T001	--
miR396b-5p_miR-PREFeR|miR396b-5p_ShortStack|miR396_miRador_B73	Zm00001eb193180_T002	--
miR396b-5p_miR-PREFeR|miR396b-5p_ShortStack|miR396_miRador_B73	Zm00001eb193180_T003	--
miR2275_miRador|zma-miR2275a-3p_miRBase_B73	B73_24PHAS_4277	meiotic
miR2118c_miR-PREFeR|miR482_miRador|zma-miR2118c_miRBase_B73	B73_21PHAS_10411	--
miR2118c_miR-PREFeR|miR482_miRador|zma-miR2118c_miRBase_B73	B73_21PHAS_10464	--
miR2118c_miR-PREFeR|miR482_miRador|zma-miR2118c_miRBase_B73	B73_21PHAS_11112	--
miR2118c_miR-PREFeR|miR482_miRador|zma-miR2118c_miRBase_B73	B73_21PHAS_3901	--
miR2118c_miR-PREFeR|miR482_miRador|zma-miR2118c_miRBase_B73	B73_21PHAS_39472	--
miR2118c_miR-PREFeR|miR482_miRador|zma-miR2118c_miRBase_B73	B73_21PHAS_39474	--
miR2118c_miR-PREFeR|miR482_miRador|zma-miR2118c_miRBase_B73	B73_21PHAS_39478	--
miR2118c_miR-PREFeR|miR482_miRador|zma-miR2118c_miRBase_B73	B73_21PHAS_39868	--
miR2118c_miR-PREFeR|miR482_miRador|zma-miR2118c_miRBase_B73	B73_21PHAS_39894	--
miR2118c_miR-PREFeR|miR482_miRador|zma-miR2118c_miRBase_B73	B73_21PHAS_47038	--
miR2118c_miR-PREFeR|miR482_miRador|zma-miR2118c_miRBase_B73	B73_21PHAS_54524	--
miR2118c_miR-PREFeR|miR482_miRador|zma-miR2118c_miRBase_B73	B73_21PHAS_54538	--
miR2118c_miR-PREFeR|miR482_miRador|zma-miR2118c_miRBase_B73	B73_21PHAS_54542	--
miR2118c_miR-PREFeR|miR482_miRador|zma-miR2118c_miRBase_B73	B73_21PHAS_54551	--
miR2118c_miR-PREFeR|miR482_miRador|zma-miR2118c_miRBase_B73	B73_21PHAS_7661	--
miR2118_miRador|zma-miR2118g_miRBase_B73	B73_21PHAS_10443	--
miR2118_miRador|zma-miR2118g_miRBase_B73	B73_21PHAS_11750	--
miR2118_miRador|zma-miR2118g_miRBase_B73	B73_21PHAS_12097	--
miR2118_miRador|zma-miR2118g_miRBase_B73	B73_21PHAS_21230	--
miR2118_miRador|zma-miR2118g_miRBase_B73	B73_21PHAS_21247	--
miR2118_miRador|zma-miR2118g_miRBase_B73	B73_21PHAS_21269	--
miR2118_miRador|zma-miR2118g_miRBase_B73	B73_21PHAS_21278	--
miR2118_miRador|zma-miR2118g_miRBase_B73	B73_21PHAS_21419	--
miR2118_miRador|zma-miR2118g_miRBase_B73	B73_21PHAS_3888	--
miR2118_miRador|zma-miR2118g_miRBase_B73	B73_21PHAS_3894	--
miR2118_miRador|zma-miR2118g_miRBase_B73	B73_21PHAS_3895	--
miR2118_miRador|zma-miR2118g_miRBase_B73	B73_21PHAS_3898	--
miR2118_miRador|zma-miR2118g_miRBase_B73	B73_21PHAS_3907	--
miR2118_miRador|zma-miR2118g_miRBase_B73	B73_21PHAS_3911	--
miR2118_miRador|zma-miR2118g_miRBase_B73	B73_21PHAS_3918	--
miR2118_miRador|zma-miR2118g_miRBase_B73	B73_21PHAS_3922	--
miR2118_miRador|zma-miR2118g_miRBase_B73	B73_21PHAS_39876	--
miR2118_miRador|zma-miR2118g_miRBase_B73	B73_21PHAS_4293	--
miR2118_miRador|zma-miR2118g_miRBase_B73	B73_21PHAS_47035	--
miR2118_miRador|zma-miR2118g_miRBase_B73	B73_21PHAS_48788	--
miR2118_miRador|zma-miR2118g_miRBase_B73	B73_21PHAS_48796	--
miR2118_miRador|zma-miR2118g_miRBase_B73	B73_21PHAS_48798	--
miR2118_miRador|zma-miR2118g_miRBase_B73	B73_21PHAS_48806	--
miR2118_miRador|zma-miR2118g_miRBase_B73	B73_21PHAS_54591	--
miR2118_miRador|zma-miR2118g_miRBase_B73	B73_21PHAS_6424	--
miR2118_miRador|zma-miR2118g_miRBase_B73	B73_21PHAS_7732	--
miR2118_miRador|zma-miR2118g_miRBase_B73	B73_21PHAS_7752	--
miR2118_miRador|zma-miR2118g_miRBase_B73	B73_21PHAS_7754	--
miR2118_miRador|zma-miR2118g_miRBase_B73	Zm00001eb363260_T001	--
miR2118_miRador|zma-miR2118e_miRBase_B73	B73_21PHAS_10457	--
miR2118_miRador|zma-miR2118e_miRBase_B73	B73_21PHAS_12088	--
miR2118_miRador|zma-miR2118e_miRBase_B73	B73_21PHAS_12096	--
miR2118_miRador|zma-miR2118e_miRBase_B73	B73_21PHAS_12188	--
miR2118_miRador|zma-miR2118e_miRBase_B73	B73_21PHAS_12199	--
miR2118_miRador|zma-miR2118e_miRBase_B73	B73_21PHAS_21107	--
miR2118_miRador|zma-miR2118e_miRBase_B73	B73_21PHAS_21287	--
miR2118_miRador|zma-miR2118e_miRBase_B73	B73_21PHAS_39884	--
miR2118_miRador|zma-miR2118e_miRBase_B73	B73_21PHAS_39885	--
miR2118_miRador|zma-miR2118e_miRBase_B73	B73_21PHAS_48804	--
miR2118_miRador|zma-miR2118e_miRBase_B73	B73_21PHAS_54546	--
miR2118_miRador|zma-miR2118e_miRBase_B73	B73_21PHAS_7646	--
miR171c_miR-PREFeR|miR171c_ShortStack|miR171_miRador_B73	Zm00001eb023010_T001	--
miR169d-3p-like_ShortStack_B73	Zm00001eb102500_T001	--
miR169d-3p-like_ShortStack_B73	Zm00001eb102500_T002	--
miR167b_miR-PREFeR|miR167b_ShortStack|miR167_miRador_B73	Zm00001eb042640_T001	--
miR167b_miR-PREFeR|miR167b_ShortStack|miR167_miRador_B73	Zm00001eb042640_T002	--
miR160c_miR-PREFeR|miR160c_ShortStack|zma-miR160a-5p_miRBase|zma-miR160b-5p_miRBase|zma-miR160c-5p_miRBase|zma-miR160d-5p_miRBase|zma-miR160e_miRBase|zma-miR160g-5p_miRBase_B73	Zm00001eb045640_T001	--
miR160c_miR-PREFeR|miR160c_ShortStack|zma-miR160a-5p_miRBase|zma-miR160b-5p_miRBase|zma-miR160c-5p_miRBase|zma-miR160d-5p_miRBase|zma-miR160e_miRBase|zma-miR160g-5p_miRBase_B73	Zm00001eb045640_T002	--
miR160c_miR-PREFeR|miR160c_ShortStack|zma-miR160a-5p_miRBase|zma-miR160b-5p_miRBase|zma-miR160c-5p_miRBase|zma-miR160d-5p_miRBase|zma-miR160e_miRBase|zma-miR160g-5p_miRBase_B73	Zm00001eb221620_T001	--
miR160c_miR-PREFeR|miR160c_ShortStack|zma-miR160a-5p_miRBase|zma-miR160b-5p_miRBase|zma-miR160c-5p_miRBase|zma-miR160d-5p_miRBase|zma-miR160e_miRBase|zma-miR160g-5p_miRBase_B73	Zm00001eb225570_T001	--
miR160c_miR-PREFeR|miR160c_ShortStack|zma-miR160a-5p_miRBase|zma-miR160b-5p_miRBase|zma-miR160c-5p_miRBase|zma-miR160d-5p_miRBase|zma-miR160e_miRBase|zma-miR160g-5p_miRBase_B73	Zm00001eb225570_T002	--
miR160c_miR-PREFeR|miR160c_ShortStack|zma-miR160a-5p_miRBase|zma-miR160b-5p_miRBase|zma-miR160c-5p_miRBase|zma-miR160d-5p_miRBase|zma-miR160e_miRBase|zma-miR160g-5p_miRBase_B73	Zm00001eb247720_T002	--
miR160c_miR-PREFeR|miR160c_ShortStack|zma-miR160a-5p_miRBase|zma-miR160b-5p_miRBase|zma-miR160c-5p_miRBase|zma-miR160d-5p_miRBase|zma-miR160e_miRBase|zma-miR160g-5p_miRBase_B73	Zm00001eb273540_T001	--
miR160c_miR-PREFeR|miR160c_ShortStack|zma-miR160a-5p_miRBase|zma-miR160b-5p_miRBase|zma-miR160c-5p_miRBase|zma-miR160d-5p_miRBase|zma-miR160e_miRBase|zma-miR160g-5p_miRBase_B73	Zm00001eb273540_T002	--
miR160c_miR-PREFeR|miR160c_ShortStack|zma-miR160a-5p_miRBase|zma-miR160b-5p_miRBase|zma-miR160c-5p_miRBase|zma-miR160d-5p_miRBase|zma-miR160e_miRBase|zma-miR160g-5p_miRBase_B73	Zm00001eb273540_T003	--
miR160c_miR-PREFeR|miR160c_ShortStack|zma-miR160a-5p_miRBase|zma-miR160b-5p_miRBase|zma-miR160c-5p_miRBase|zma-miR160d-5p_miRBase|zma-miR160e_miRBase|zma-miR160g-5p_miRBase_B73	Zm00001eb273540_T004	--
miR160c_miR-PREFeR|miR160c_ShortStack|zma-miR160a-5p_miRBase|zma-miR160b-5p_miRBase|zma-miR160c-5p_miRBase|zma-miR160d-5p_miRBase|zma-miR160e_miRBase|zma-miR160g-5p_miRBase_B73	Zm00001eb273540_T005	--
Cluster_6302_ShortStack|Cluster_6304_ShortStack|Cluster_6305_ShortStack_B73	Zm00001eb144500_T001	--
Cluster_6302_ShortStack|Cluster_6304_ShortStack|Cluster_6305_ShortStack_B73	Zm00001eb144500_T002	--

## Sheet: Sheet4_B73_2mm
Small RNA	Target transcript	Premeiotic or meiotic 24-PHAS?
zma-miR2275d-3p_mirBase_B73	B73_24PHAS_29317	meiotic
zma-miR2118d_mirBase_B73	B73_21PHAS_21386	--
zma-miR171a-3p_mirBase_B73	Zm00001eb429450_T001	--
zma-miR169i-5p_mirBase|zma-miR169j-5p_mirBase|zma-miR169k-5p_mirBase_B73	Zm00001eb256650_T001	--
zma-miR169i-5p_mirBase|zma-miR169j-5p_mirBase|zma-miR169k-5p_mirBase_B73	Zm00001eb256650_T002	--
zma-miR169i-5p_mirBase|zma-miR169j-5p_mirBase|zma-miR169k-5p_mirBase_B73	Zm00001eb256650_T003	--
zma-miR169i-5p_mirBase|zma-miR169j-5p_mirBase|zma-miR169k-5p_mirBase_B73	Zm00001eb256650_T004	--
zma-miR169i-5p_mirBase|zma-miR169j-5p_mirBase|zma-miR169k-5p_mirBase_B73	Zm00001eb256650_T005	--
zma-miR169i-5p_mirBase|zma-miR169j-5p_mirBase|zma-miR169k-5p_mirBase_B73	Zm00001eb256650_T006	--
zma-miR169i-5p_mirBase|zma-miR169j-5p_mirBase|zma-miR169k-5p_mirBase_B73	Zm00001eb256650_T007	--
zma-miR169c-5p_mirBase|zma-miR169r-5p_mirBase_B73	Zm00001eb005690_T001	--
zma-miR169c-5p_mirBase|zma-miR169r-5p_mirBase_B73	Zm00001eb005690_T002	--
zma-miR169c-5p_mirBase|zma-miR169r-5p_mirBase_B73	Zm00001eb005690_T003	--
zma-miR169c-5p_mirBase|zma-miR169r-5p_mirBase_B73	Zm00001eb005690_T004	--
zma-miR169c-5p_mirBase|zma-miR169r-5p_mirBase_B73	Zm00001eb005690_T005	--
zma-miR169c-5p_mirBase|zma-miR169r-5p_mirBase_B73	Zm00001eb005690_T006	--
zma-miR164f-5p_mirBase_B73	Zm00001eb264380_T001	--
miRNA-precursor_128_miR-PREFeR_B73	Zm00001eb093870_T001	--
miR528-5p_miR-PREFeR|miR528-5p_ShortStack|zma-miR528a-5p_mirBase|zma-miR528b-5p_mirBase_B73	Zm00001eb324900_T001	--
miR528-5p_miR-PREFeR|miR528-5p_ShortStack|zma-miR528a-5p_mirBase|zma-miR528b-5p_mirBase_B73	Zm00001eb324900_T002	--
miR408_miR-PREFeR|miR408_ShortStack_B73	Zm00001eb054700_T001	--
miR396b-5p_miR-PREFeR|miR396b-5p_ShortStack|miR396_miRador_B73	Zm00001eb071830_T001	--
miR396b-5p_miR-PREFeR|miR396b-5p_ShortStack|miR396_miRador_B73	Zm00001eb071830_T002	--
miR396b-5p_miR-PREFeR|miR396b-5p_ShortStack|miR396_miRador_B73	Zm00001eb193180_T001	--
miR396b-5p_miR-PREFeR|miR396b-5p_ShortStack|miR396_miRador_B73	Zm00001eb193180_T002	--
miR396b-5p_miR-PREFeR|miR396b-5p_ShortStack|miR396_miRador_B73	Zm00001eb193180_T003	--
miR396b-5p_miR-PREFeR|miR396b-5p_ShortStack|miR396_miRador_B73	Zm00001eb251820_T001	--
miR396b-5p_miR-PREFeR|miR396b-5p_ShortStack|miR396_miRador_B73	Zm00001eb251820_T002	--
miR396b-5p_miR-PREFeR|miR396b-5p_ShortStack|miR396_miRador_B73	Zm00001eb251820_T003	--
miR396b-5p_miR-PREFeR|miR396b-5p_ShortStack|miR396_miRador_B73	Zm00001eb373670_T001	--
miR396b-5p_miR-PREFeR|miR396b-5p_ShortStack|miR396_miRador_B73	Zm00001eb430300_T001	--
miR396b-5p_miR-PREFeR|miR396b-5p_ShortStack|miR396_miRador_B73	Zm00001eb430300_T002	--
miR394_miR-PREFeR|miR394_ShortStack|zma-miR394a-5p_mirBase|zma-miR394b-5p_mirBase_B73	Zm00001eb143020_T001	--
miR394_miR-PREFeR|miR394_ShortStack|zma-miR394a-5p_mirBase|zma-miR394b-5p_mirBase_B73	Zm00001eb143020_T002	--
miR394_miR-PREFeR|miR394_ShortStack|zma-miR394a-5p_mirBase|zma-miR394b-5p_mirBase_B73	Zm00001eb364210_T001	--
miR394_miR-PREFeR|miR394_ShortStack|zma-miR394a-5p_mirBase|zma-miR394b-5p_mirBase_B73	Zm00001eb364210_T002	--
miR2275_miRador|zma-miR2275b-3p_mirBase|zma-miR2275c-3p_mirBase_B73	B73_24PHAS_53480	meiotic
miR2275_miRador|zma-miR2275a-3p_mirBase_B73	Zm00001eb000590_T001	--
miR2275_miRador_B73	B73_24PHAS_6282	meiotic
miR2275_miRador_B73	Zm00001eb035800_T001	--
miR2275_miRador_B73	Zm00001eb035800_T002	--
miR2275_miRador_B73	Zm00001eb035800_T003	--
miR2275_miRador_B73	Zm00001eb048850_T001	--
miR2275_miRador_B73	Zm00001eb048850_T002	--
miR2275_miRador_B73	Zm00001eb048850_T003	--
miR160c_miR-PREFeR|miR160c_ShortStack|zma-miR160a-5p_mirBase|zma-miR160b-5p_mirBase|zma-miR160c-5p_mirBase|zma-miR160d-5p_mirBase|zma-miR160e_mirBase|zma-miR160g-5p_mirBase_B73	Zm00001eb045640_T001	--
miR160c_miR-PREFeR|miR160c_ShortStack|zma-miR160a-5p_mirBase|zma-miR160b-5p_mirBase|zma-miR160c-5p_mirBase|zma-miR160d-5p_mirBase|zma-miR160e_mirBase|zma-miR160g-5p_mirBase_B73	Zm00001eb045640_T002	--
miR160c_miR-PREFeR|miR160c_ShortStack|zma-miR160a-5p_mirBase|zma-miR160b-5p_mirBase|zma-miR160c-5p_mirBase|zma-miR160d-5p_mirBase|zma-miR160e_mirBase|zma-miR160g-5p_mirBase_B73	Zm00001eb185290_T001	--
miR160c_miR-PREFeR|miR160c_ShortStack|zma-miR160a-5p_mirBase|zma-miR160b-5p_mirBase|zma-miR160c-5p_mirBase|zma-miR160d-5p_mirBase|zma-miR160e_mirBase|zma-miR160g-5p_mirBase_B73	Zm00001eb185290_T002	--
miR160c_miR-PREFeR|miR160c_ShortStack|zma-miR160a-5p_mirBase|zma-miR160b-5p_mirBase|zma-miR160c-5p_mirBase|zma-miR160d-5p_mirBase|zma-miR160e_mirBase|zma-miR160g-5p_mirBase_B73	Zm00001eb185290_T003	--
miR160c_miR-PREFeR|miR160c_ShortStack|zma-miR160a-5p_mirBase|zma-miR160b-5p_mirBase|zma-miR160c-5p_mirBase|zma-miR160d-5p_mirBase|zma-miR160e_mirBase|zma-miR160g-5p_mirBase_B73	Zm00001eb185290_T004	--
miR160c_miR-PREFeR|miR160c_ShortStack|zma-miR160a-5p_mirBase|zma-miR160b-5p_mirBase|zma-miR160c-5p_mirBase|zma-miR160d-5p_mirBase|zma-miR160e_mirBase|zma-miR160g-5p_mirBase_B73	Zm00001eb221620_T001	--
miR160c_miR-PREFeR|miR160c_ShortStack|zma-miR160a-5p_mirBase|zma-miR160b-5p_mirBase|zma-miR160c-5p_mirBase|zma-miR160d-5p_mirBase|zma-miR160e_mirBase|zma-miR160g-5p_mirBase_B73	Zm00001eb225570_T001	--
miR160c_miR-PREFeR|miR160c_ShortStack|zma-miR160a-5p_mirBase|zma-miR160b-5p_mirBase|zma-miR160c-5p_mirBase|zma-miR160d-5p_mirBase|zma-miR160e_mirBase|zma-miR160g-5p_mirBase_B73	Zm00001eb225570_T002	--
miR160c_miR-PREFeR|miR160c_ShortStack|zma-miR160a-5p_mirBase|zma-miR160b-5p_mirBase|zma-miR160c-5p_mirBase|zma-miR160d-5p_mirBase|zma-miR160e_mirBase|zma-miR160g-5p_mirBase_B73	Zm00001eb273540_T001	--
miR160c_miR-PREFeR|miR160c_ShortStack|zma-miR160a-5p_mirBase|zma-miR160b-5p_mirBase|zma-miR160c-5p_mirBase|zma-miR160d-5p_mirBase|zma-miR160e_mirBase|zma-miR160g-5p_mirBase_B73	Zm00001eb273540_T002	--
miR160c_miR-PREFeR|miR160c_ShortStack|zma-miR160a-5p_mirBase|zma-miR160b-5p_mirBase|zma-miR160c-5p_mirBase|zma-miR160d-5p_mirBase|zma-miR160e_mirBase|zma-miR160g-5p_mirBase_B73	Zm00001eb273540_T003	--
miR160c_miR-PREFeR|miR160c_ShortStack|zma-miR160a-5p_mirBase|zma-miR160b-5p_mirBase|zma-miR160c-5p_mirBase|zma-miR160d-5p_mirBase|zma-miR160e_mirBase|zma-miR160g-5p_mirBase_B73	Zm00001eb273540_T004	--
miR160c_miR-PREFeR|miR160c_ShortStack|zma-miR160a-5p_mirBase|zma-miR160b-5p_mirBase|zma-miR160c-5p_mirBase|zma-miR160d-5p_mirBase|zma-miR160e_mirBase|zma-miR160g-5p_mirBase_B73	Zm00001eb273540_T005	--

## Sheet: Sheet5_HP301_0.4mm
Small RNA	Target transcript	Premeiotic or meiotic 24-PHAS?
miR2118c_miR-PREFeR|miR482_miRador_HP301	HP301_21PHAS_1810	--
miR2118c_miR-PREFeR|miR482_miRador_HP301	HP301_21PHAS_19388	--
miR2118_miRador_HP301	HP301_21PHAS_19390	--
miR2118_miRador_HP301	HP301_21PHAS_19392	--
miR2118c_miR-PREFeR|miR482_miRador_HP301	HP301_21PHAS_19478	--
miR2118_miRador_HP301	HP301_21PHAS_19484	--
miR2118_miRador_HP301	HP301_21PHAS_19487	--
miR2118_miRador_HP301	HP301_21PHAS_19492	--
miR2118_miRador_HP301	HP301_21PHAS_19494	--
miR2118c_miR-PREFeR|miR482_miRador_HP301	HP301_21PHAS_19499	--
miR2118_miRador_HP301	HP301_21PHAS_1987	--
miR2118_miRador_HP301	HP301_21PHAS_2014	--
miR2118_miRador_HP301	HP301_21PHAS_23844	--
miR2118_miRador_HP301	HP301_21PHAS_23845	--
miR2118_miRador_HP301	HP301_21PHAS_23852	--
miR2118_miRador_HP301	HP301_21PHAS_23860	--
miR2118_miRador_HP301	HP301_21PHAS_25694	--
miR2118_miRador_HP301	HP301_21PHAS_25696	--
miR2118_miRador_HP301	HP301_21PHAS_25697	--
miR2118_miRador_HP301	HP301_21PHAS_27295	--
miR2118_miRador_HP301	HP301_21PHAS_27296	--
miR2118_miRador_HP301	HP301_21PHAS_27303	--
miR2118_miRador_HP301	HP301_21PHAS_27507	--
miR2118_miRador_HP301	HP301_21PHAS_2921	--
miR2118_miRador_HP301	HP301_21PHAS_2923	--
miR2118_miRador_HP301	HP301_21PHAS_2926	--
miR2118_miRador_HP301	HP301_21PHAS_2927	--
miR2118c_miR-PREFeR|miR482_miRador_HP301	HP301_21PHAS_3546	--
miR2118_miRador_HP301	HP301_21PHAS_3579	--
miR2118_miRador_HP301	HP301_21PHAS_3582	--
miR2118_miRador_HP301	HP301_21PHAS_3584	--
miR2118_miRador_HP301	HP301_21PHAS_3588	--
miR2118_miRador_HP301	HP301_21PHAS_4784	--
miR2118_miRador_HP301	HP301_21PHAS_4785	--
miR2118c_miR-PREFeR|miR482_miRador_HP301	HP301_21PHAS_4816	--
miR2118_miRador_HP301	HP301_21PHAS_4836	--
miR2118_miRador_HP301	HP301_21PHAS_4848	--
miR2118_miRador_HP301	HP301_21PHAS_4854	--
miR2118c_miR-PREFeR|miR482_miRador_HP301	HP301_21PHAS_4857	--
miR2118c_miR-PREFeR|miR482_miRador_HP301	HP301_21PHAS_4858	--
miR2118c_miR-PREFeR|miR482_miRador_HP301	HP301_21PHAS_5237	--
miR2118c_miR-PREFeR|miR482_miRador_HP301	HP301_21PHAS_5564	--
miR2118c_miR-PREFeR|miR482_miRador_HP301	HP301_21PHAS_5565	--
miR2118_miRador_HP301	HP301_21PHAS_5566	--
miR2118c_miR-PREFeR|miR482_miRador_HP301	HP301_21PHAS_5573	--
miR2118_miRador_HP301	HP301_21PHAS_5576	--
miR2118_miRador_HP301	HP301_21PHAS_8126	--
miR2118_miRador_HP301	HP301_21PHAS_8136	--
miR2118_miRador_HP301	HP301_21PHAS_9707	--
miR2118_miRador_HP301	HP301_21PHAS_9714	--
miR2118_miRador_HP301	HP301_21PHAS_9715	--
miR2118_miRador_HP301	HP301_21PHAS_9734	--
miR2118_miRador_HP301	HP301_21PHAS_9738	--
miR2118_miRador_HP301	HP301_21PHAS_9739	--
miR2118_miRador_HP301	HP301_21PHAS_9775	--
miR2118_miRador_HP301	HP301_21PHAS_9786	--
miR2118_miRador_HP301	HP301_21PHAS_9793	--
miR2118_miRador_HP301	HP301_21PHAS_9796	--
miR2118_miRador_HP301	HP301_21PHAS_9800	--
miR2118_miRador_HP301	HP301_21PHAS_9802	--
miR2118_miRador_HP301	HP301_21PHAS_9885	--
miR2118_miRador_HP301	HP301_21PHAS_9896	--
miR2118_miRador_HP301	HP301_21PHAS_9908	--
miR2118_miRador_HP301	HP301_21PHAS_17704	--
miR2118_miRador_HP301	HP301_21PHAS_1802	--
miR2118_miRador_HP301	HP301_21PHAS_1805	--
miR2118_miRador_HP301	HP301_21PHAS_1806	--
miR2118_miRador_HP301	HP301_21PHAS_1807	--
miR2118_miRador_HP301	HP301_21PHAS_1818	--
miR2118_miRador_HP301	HP301_21PHAS_1820	--
miR2118_miRador_HP301	HP301_21PHAS_1827	--
miR2118_miRador_HP301	HP301_21PHAS_1830	--
miR2118_miRador_HP301	HP301_21PHAS_1831	--
miR2118_miRador_HP301	HP301_21PHAS_1836	--
miR2118c_miR-PREFeR|miR482_miRador_HP301	HP301_21PHAS_18791	--
miR2118c_miR-PREFeR|miR482_miRador_HP301	HP301_21PHAS_19245	--
miR2118c_miR-PREFeR|miR482_miRador_HP301	HP301_21PHAS_19247	--
miR2118_miRador_HP301	HP301_21PHAS_19251	--
miR2118_miRador_HP301	HP301_21PHAS_19290	--
miR2118_miRador_HP301	HP301_21PHAS_22967	--
miR2118c_miR-PREFeR|miR482_miRador_HP301	HP301_21PHAS_22970	--
miR2118_miRador_HP301	HP301_21PHAS_26056	--
miR2118c_miR-PREFeR|miR482_miRador_HP301	HP301_21PHAS_26427	--
miR2118_miRador_HP301	HP301_21PHAS_26427	--
miR2118_miRador_HP301	HP301_21PHAS_26428	--
miR2118_miRador_HP301	HP301_21PHAS_26431	--
miR2118c_miR-PREFeR|miR482_miRador_HP301	HP301_21PHAS_26434	--
miR2118c_miR-PREFeR|miR482_miRador_HP301	HP301_21PHAS_26441	--
miR2118c_miR-PREFeR|miR482_miRador_HP301	HP301_21PHAS_26443	--
miR2118c_miR-PREFeR|miR482_miRador_HP301	HP301_21PHAS_26449	--
miR2118_miRador_HP301	HP301_21PHAS_26466	--
miR2118_miRador_HP301	HP301_21PHAS_26471	--
miR2118_miRador_HP301	HP301_21PHAS_3590	--
miR2118_miRador_HP301	HP301_21PHAS_3596	--
miR2118_miRador_HP301	HP301_21PHAS_5722	--
miR2118_miRador_HP301	HP301_21PHAS_5766	--
miR2118_miRador_HP301	HP301_21PHAS_5768	--
miR2118_miRador_HP301	HP301_21PHAS_5770	--
miR2118_miRador_HP301	HP301_21PHAS_6831	--
miR2118_miRador_HP301	HP301_21PHAS_7365	--
miR2118_miRador_HP301	HP301_21PHAS_7982	--
miR2118_miRador_HP301	HP301_21PHAS_7983	--
miR2118_miRador_HP301	HP301_21PHAS_7984	--
miR2118_miRador_HP301	HP301_21PHAS_8140	--
miR2118_miRador_HP301	HP301_21PHAS_9807	--
miR2118_miRador_HP301	HP301_21PHAS_9818	--
miR2118_miRador_HP301	HP301_21PHAS_9819	--
miR2118_miRador_HP301	HP301_21PHAS_9869	--
miR2118_miRador_HP301	HP301_21PHAS_9871	--
miR2118_miRador_HP301	HP301_21PHAS_9889	--
miR2118_miRador_HP301	HP301_21PHAS_9898	--
miR2275_miRador_HP301	HP301_24PHAS_13607	meiotic
miR2275_miRador_HP301	HP301_24PHAS_1998	meiotic
miR2275_miRador_HP301	HP301_24PHAS_2011	meiotic
miR160c_miR-PREFeR|miR160c_ShortStack_HP301	Zm00027ab045890_T001	--
miR160c_miR-PREFeR|miR160c_ShortStack_HP301	Zm00027ab045890_T002	--
miR396b-5p_miR-PREFeR|miR396_miRador_HP301	Zm00027ab071920_T001	--
miR396b-5p_miR-PREFeR|miR396_miRador_HP301	Zm00027ab071920_T002	--
miRNA-precursor_164_miR-PREFeR_HP301	Zm00027ab114700_T001	--
miR160c_miR-PREFeR|miR160c_ShortStack_HP301	Zm00027ab187780_T001	--
miR160c_miR-PREFeR|miR160c_ShortStack_HP301	Zm00027ab187780_T002	--
miR160c_miR-PREFeR|miR160c_ShortStack_HP301	Zm00027ab187780_T003	--
miR171a_miR-PREFeR|miR171a_ShortStack_HP301	Zm00027ab189430_T001	--
miR171a_miR-PREFeR|miR171a_ShortStack_HP301	Zm00027ab189430_T002	--
miR171a_miR-PREFeR|miR171a_ShortStack_HP301	Zm00027ab189430_T003	--
miR160c_miR-PREFeR|miR160c_ShortStack_HP301	Zm00027ab225770_T001	--
miR160c_miR-PREFeR|miR160c_ShortStack_HP301	Zm00027ab225770_T002	--
miR171a_miR-PREFeR|miR171a_ShortStack_HP301	Zm00027ab254560_T001	--
miR171a_miR-PREFeR|miR171a_ShortStack_HP301	Zm00027ab254560_T002	--
miR394_miR-PREFeR|miR394_ShortStack_HP301	Zm00027ab369210_T001	--
miR171a_miR-PREFeR|miR171a_ShortStack_HP301	Zm00027ab435900_T002	--
miR396b-5p_miR-PREFeR|miR396_miRador_HP301	Zm00027ab436650_T001	--
miR396b-5p_miR-PREFeR|miR396_miRador_HP301	Zm00027ab436650_T002	--

## Sheet: Sheet6_HP301_2mm
Small RNA	Target transcript	Premeiotic or meiotic 24-PHAS?
miR2118_miRador_HP301	HP301_21PHAS_1820	--
miR2118_miRador_HP301	HP301_21PHAS_1827	--
miR2118_miRador_HP301	HP301_21PHAS_23844	--
miR2118_miRador_HP301	HP301_21PHAS_9869	--
miR2275_miRador_HP301	HP301_24PHAS_12198	meiotic
miR2275_miRador_HP301	HP301_24PHAS_12203	meiotic
miR2275_miRador_HP301	HP301_24PHAS_12484	meiotic
miR2275_miRador_HP301	HP301_24PHAS_12487	meiotic
miR2275_miRador_HP301	HP301_24PHAS_13606	meiotic
miR2275_miRador_HP301	HP301_24PHAS_13607	meiotic
miR2275_miRador_HP301	HP301_24PHAS_14218	meiotic
miR2275_miRador_HP301	HP301_24PHAS_14220	meiotic
miR2275_miRador_HP301	HP301_24PHAS_14222	meiotic
miR2275_miRador_HP301	HP301_24PHAS_14236	meiotic
miR2275_miRador_HP301	HP301_24PHAS_14238	meiotic
miR2275_miRador_HP301	HP301_24PHAS_15043	meiotic
miR2275_miRador_HP301	HP301_24PHAS_17145	meiotic
miR2275_miRador_HP301	HP301_24PHAS_17162	meiotic
miR2275_miRador_HP301	HP301_24PHAS_17165	meiotic
miR2275_miRador_HP301	HP301_24PHAS_17175	meiotic
miR2275_miRador_HP301	HP301_24PHAS_17179	meiotic
miR2275_miRador_HP301	HP301_24PHAS_17180	meiotic
miR2275_miRador|miRNA-precursor_32_miR-PREFeR_HP301	HP301_24PHAS_17410	meiotic
miR2275_miRador_HP301	HP301_24PHAS_17412	meiotic
miR2275_miRador_HP301	HP301_24PHAS_19419	meiotic
miR2275_miRador_HP301	HP301_24PHAS_19420	meiotic
miR2275_miRador_HP301	HP301_24PHAS_1947	premeiotic
miR2275_miRador_HP301	HP301_24PHAS_1962	meiotic
miR2275_miRador_HP301	HP301_24PHAS_1964	premeiotic
miR2275_miRador_HP301	HP301_24PHAS_1970	meiotic
miR2275_miRador_HP301	HP301_24PHAS_1974	meiotic
miR2275_miRador_HP301	HP301_24PHAS_1975	meiotic
miR2275_miRador_HP301	HP301_24PHAS_1998	meiotic
miR2275_miRador_HP301	HP301_24PHAS_2001	meiotic
miR2275_miRador_HP301	HP301_24PHAS_2005	meiotic
miR2275_miRador_HP301	HP301_24PHAS_2008	meiotic
miR2275_miRador_HP301	HP301_24PHAS_2011	meiotic
miR2275_miRador_HP301	HP301_24PHAS_2060	meiotic
miR2275_miRador_HP301	HP301_24PHAS_2064	meiotic
miR2275_miRador_HP301	HP301_24PHAS_21917	meiotic
miR2275_miRador_HP301	HP301_24PHAS_23638	meiotic
miR2275_miRador_HP301	HP301_24PHAS_23797	meiotic
miR2275_miRador_HP301	HP301_24PHAS_23882	meiotic
miR2275_miRador_HP301	HP301_24PHAS_23884	meiotic
miR2275_miRador_HP301	HP301_24PHAS_24414	meiotic
miR2275_miRador_HP301	HP301_24PHAS_24415	meiotic
miR2275_miRador_HP301	HP301_24PHAS_25262	meiotic
miR2275_miRador_HP301	HP301_24PHAS_25441	meiotic
miR2275_miRador_HP301	HP301_24PHAS_25442	meiotic
miR2275_miRador_HP301	HP301_24PHAS_25983	meiotic
miR2275_miRador_HP301	HP301_24PHAS_2800	meiotic
miR2275_miRador_HP301	HP301_24PHAS_2853	meiotic
miR2275_miRador_HP301	HP301_24PHAS_47	meiotic
miR2275_miRador_HP301	HP301_24PHAS_6361	meiotic
miR2275_miRador_HP301	HP301_24PHAS_6847	meiotic
miR2275_miRador_HP301	HP301_24PHAS_6850	meiotic
miR2275_miRador_HP301	HP301_24PHAS_6854	meiotic
miR2275_miRador_HP301	HP301_24PHAS_6855	meiotic
miR2275_miRador_HP301	HP301_24PHAS_9688	meiotic
miR2275_miRador_HP301	HP301_24PHAS_9689	meiotic
miR2275_miRador_HP301	HP301_24PHAS_9749	meiotic
miR2275_miRador_HP301	HP301_24PHAS_9752	meiotic
miR2275_miRador_HP301	HP301_24PHAS_9755	meiotic
miR2275_miRador_HP301	HP301_24PHAS_9756	meiotic
miR2275_miRador_HP301	HP301_24PHAS_9758	meiotic
miR2275_miRador|miRNA-precursor_32_miR-PREFeR_HP301	HP301_24PHAS_9865	meiotic
miR2275_miRador|miRNA-precursor_32_miR-PREFeR_HP301	HP301_24PHAS_9977	meiotic
miR2275_miRador_HP301	Zm00027ab000720_T001	--
miR2275_miRador_HP301	Zm00027ab000720_T002	--
miR2275_miRador_HP301	Zm00027ab000720_T003	--
miR2275_miRador_HP301	Zm00027ab000720_T004	--
miR171c_miR-PREFeR|miR171c_ShortStack|miR171_miRador_HP301	Zm00027ab022890_T001	--
miR167a_miR-PREFeR|miR167_miRador_HP301	Zm00027ab032160_T001	--
miR167a_miR-PREFeR|miR167_miRador_HP301	Zm00027ab032160_T002	--
miR167a_miR-PREFeR|miR167_miRador_HP301	Zm00027ab032160_T003	--
miR2275_miRador_HP301	Zm00027ab036360_T001	--
miR2275_miRador_HP301	Zm00027ab036360_T002	--
miR2275_miRador_HP301	Zm00027ab036360_T003	--
miR2275_miRador_HP301	Zm00027ab036360_T004	--
miR160c_miR-PREFeR|miR160c_ShortStack_HP301	Zm00027ab045890_T001	--
miR160c_miR-PREFeR|miR160c_ShortStack_HP301	Zm00027ab045890_T002	--
miR2275_miRador_HP301	Zm00027ab048150_T001	--
miR2275_miRador_HP301	Zm00027ab049130_T001	--
miR2275_miRador_HP301	Zm00027ab049130_T002	--
miR2275_miRador_HP301	Zm00027ab049130_T003	--
miR2275_miRador_HP301	Zm00027ab049130_T004	--
miR396b-5p_miR-PREFeR|miR396_miRador_HP301	Zm00027ab052420_T001	--
miR396b-5p_miR-PREFeR|miR396_miRador_HP301	Zm00027ab052420_T002	--
miR396b-5p_miR-PREFeR|miR396_miRador_HP301	Zm00027ab052420_T003	--
miR396b-5p_miR-PREFeR|miR396_miRador_HP301	Zm00027ab071920_T001	--
miR396b-5p_miR-PREFeR|miR396_miRador_HP301	Zm00027ab071920_T002	--
miR171a_miR-PREFeR|miR171a_ShortStack_HP301	Zm00027ab074610_T001	--
miR394_miR-PREFeR|miR394_ShortStack_HP301	Zm00027ab144670_T001	--
miR394_miR-PREFeR|miR394_ShortStack_HP301	Zm00027ab144670_T002	--
miR160c_miR-PREFeR|miR160c_ShortStack_HP301	Zm00027ab187780_T001	--
miR160c_miR-PREFeR|miR160c_ShortStack_HP301	Zm00027ab187780_T002	--
miR160c_miR-PREFeR|miR160c_ShortStack_HP301	Zm00027ab187780_T003	--
miR171a_miR-PREFeR|miR171a_ShortStack_HP301	Zm00027ab189430_T001	--
miR171a_miR-PREFeR|miR171a_ShortStack_HP301	Zm00027ab189430_T002	--
miR171a_miR-PREFeR|miR171a_ShortStack_HP301	Zm00027ab189430_T003	--
miR396b-5p_miR-PREFeR|miR396_miRador_HP301	Zm00027ab196220_T001	--
miR396b-5p_miR-PREFeR|miR396_miRador_HP301	Zm00027ab196220_T002	--
miR396b-5p_miR-PREFeR|miR396_miRador_HP301	Zm00027ab196220_T003	--
miRNA-precursor_10_miR-PREFeR|miRNA-precursor_126_miR-PREFeR|miRNA-precursor_13_miR-PREFeR|miRNA-precursor_14_miR-PREFeR|miRNA-precursor_185_miR-PREFeR|miRNA-precursor_189_miR-PREFeR|miRNA-precursor_216_miR-PREFeR|miRNA-precursor_227_miR-PREFeR|miRNA-precursor_24_miR-PREFeR|miRNA-precursor_266_miR-PREFeR|miRNA-precursor_271_miR-PREFeR|miRNA-precursor_282_miR-PREFeR|miRNA-precursor_298_miR-PREFeR|…	Zm00027ab209080_T002	--
miR160c_miR-PREFeR|miR160c_ShortStack_HP301	Zm00027ab225770_T001	--
miR160c_miR-PREFeR|miR160c_ShortStack_HP301	Zm00027ab225770_T002	--
miR156c_miR-PREFeR_HP301	Zm00027ab231190_T001	--
miR156c_miR-PREFeR_HP301	Zm00027ab231190_T002	--
miR156c_miR-PREFeR_HP301	Zm00027ab231190_T003	--
miR171a_miR-PREFeR|miR171a_ShortStack_HP301	Zm00027ab254560_T001	--
miR171a_miR-PREFeR|miR171a_ShortStack_HP301	Zm00027ab254560_T002	--
miR396b-5p_miR-PREFeR|miR396_miRador_HP301	Zm00027ab256420_T001	--
miR396b-5p_miR-PREFeR|miR396_miRador_HP301	Zm00027ab256420_T002	--
miR169g-5p_miR-PREFeR_HP301	Zm00027ab261110_T001	--
miR169g-5p_miR-PREFeR_HP301	Zm00027ab261110_T002	--
miR169g-5p_miR-PREFeR_HP301	Zm00027ab261110_T003	--
miR169g-5p_miR-PREFeR_HP301	Zm00027ab261110_T004	--
miR169g-5p_miR-PREFeR_HP301	Zm00027ab261110_T005	--
miR169g-5p_miR-PREFeR_HP301	Zm00027ab261110_T006	--
miR156c_miR-PREFeR_HP301	Zm00027ab327070_T001	--
miR156c_miR-PREFeR_HP301	Zm00027ab327070_T002	--
miR156c_miR-PREFeR_HP301	Zm00027ab327070_T003	--
miR528-5p_miR-PREFeR|miR528-5p_ShortStack_HP301	Zm00027ab329680_T001	--
miR396b-5p_miR-PREFeR|miR396_miRador_HP301	Zm00027ab378230_T001	--
miR396b-5p_miR-PREFeR|miR396_miRador_HP301	Zm00027ab383680_T001	--
miR396b-5p_miR-PREFeR|miR396_miRador_HP301	Zm00027ab383680_T002	--
miR396b-5p_miR-PREFeR|miR396_miRador_HP301	Zm00027ab383680_T003	--
miR2275_miRador_HP301	Zm00027ab392510_T001	--
miR396b-5p_miR-PREFeR|miR396_miRador_HP301	Zm00027ab436650_T001	--
miR396b-5p_miR-PREFeR|miR396_miRador_HP301	Zm00027ab436650_T002	--

## Sheet: Sheet7_Il14H_0.4mm
Small RNA	Target transcript
miR2118_miRador_Il14H	Il14H_21PHAS_11174
miR2118_miRador_Il14H	Il14H_21PHAS_11176
miR2118_miRador_Il14H	Il14H_21PHAS_11180
miR2118_miRador_Il14H	Il14H_21PHAS_11226
miR2118_miRador_Il14H	Il14H_21PHAS_11237
miR2118_miRador_Il14H	Il14H_21PHAS_11243
miR2118_miRador_Il14H	Il14H_21PHAS_11244
miR2118_miRador_Il14H	Il14H_21PHAS_11249
miR2118_miRador_Il14H	Il14H_21PHAS_11331
miR2118_miRador_Il14H	Il14H_21PHAS_11338
miR2118_miRador_Il14H	Il14H_21PHAS_11340
miR2118f_miR-PREFeR_Il14H	Il14H_21PHAS_11345
miR2118_miRador_Il14H	Il14H_21PHAS_11359
miR160b-5p_ShortStack_Il14H	Il14H_21PHAS_20096
miR160b-5p_ShortStack_Il14H	Il14H_21PHAS_20097
miR2118b-5p_miR-PREFeR_Il14H	Il14H_21PHAS_20800
miR2118_miRador_Il14H	Il14H_21PHAS_20801
miR2118_miRador_Il14H	Il14H_21PHAS_20803
miR2118c_miR-PREFeR|miR482_miRador_Il14H	Il14H_21PHAS_20910
miR2118_miRador_Il14H	Il14H_21PHAS_20917
miR2118_miRador_Il14H	Il14H_21PHAS_20920
miR2118e_miR-PREFeR|miR2118_miRador_Il14H	Il14H_21PHAS_20925
miR2118c_miR-PREFeR|miR482_miRador_Il14H	Il14H_21PHAS_20931
miR2118_miRador_Il14H	Il14H_21PHAS_2219
miR2118b-5p_miR-PREFeR_Il14H	Il14H_21PHAS_2221
miR2118f_miR-PREFeR_Il14H	Il14H_21PHAS_2425
miR2118_miRador_Il14H	Il14H_21PHAS_2450
miR2118_miRador_Il14H	Il14H_21PHAS_25768
miR2118_miRador_Il14H	Il14H_21PHAS_25777
miR2118_miRador_Il14H	Il14H_21PHAS_25778
miR2118f_miR-PREFeR_Il14H	Il14H_21PHAS_25780
miR2118e_miR-PREFeR|miR2118_miRador_Il14H	Il14H_21PHAS_25790
miR2118_miRador_Il14H	Il14H_21PHAS_27913
miR2118_miRador_Il14H	Il14H_21PHAS_3509
miR2118_miRador_Il14H	Il14H_21PHAS_3513
miR2118_miRador_Il14H	Il14H_21PHAS_3514
miR2118c_miR-PREFeR|miR482_miRador_Il14H	Il14H_21PHAS_4198
miR2118_miRador_Il14H	Il14H_21PHAS_4246
miR2118b-5p_miR-PREFeR_Il14H	Il14H_21PHAS_4246
miR2118_miRador_Il14H	Il14H_21PHAS_4249
miR2118_miRador_Il14H	Il14H_21PHAS_4253
miR2118_miRador_Il14H	Il14H_21PHAS_4257
miR2118c_miR-PREFeR|miR482_miRador_Il14H	Il14H_21PHAS_5674
miR2118_miRador_Il14H	Il14H_21PHAS_5687
miR2118_miRador_Il14H	Il14H_21PHAS_5689
miR2118b-5p_miR-PREFeR_Il14H	Il14H_21PHAS_5690
miR2118_miRador_Il14H	Il14H_21PHAS_5696
miR2118b-5p_miR-PREFeR_Il14H	Il14H_21PHAS_5704
miR2118c_miR-PREFeR|miR482_miRador_Il14H	Il14H_21PHAS_5708
miR2118c_miR-PREFeR|miR482_miRador_Il14H	Il14H_21PHAS_6060
miR2118_miRador_Il14H	Il14H_21PHAS_6346
miR2118_miRador_Il14H	Il14H_21PHAS_6347
miR2118_miRador_Il14H	Il14H_21PHAS_6358
miR2118c_miR-PREFeR|miR482_miRador_Il14H	Il14H_21PHAS_6367
miR2118_miRador_Il14H	Il14H_21PHAS_6368
miR2118_miRador_Il14H	Il14H_21PHAS_9174
miR2118_miRador_Il14H	Il14H_21PHAS_11262
miR2118e_miR-PREFeR|miR2118_miRador_Il14H	Il14H_21PHAS_11270
miR2118f_miR-PREFeR_Il14H	Il14H_21PHAS_11271
miR2118_miRador_Il14H	Il14H_21PHAS_11324
miR2118b-5p_miR-PREFeR_Il14H	Il14H_21PHAS_11326
miR2118_miRador_Il14H	Il14H_21PHAS_11347
miR2118_miRador_Il14H	Il14H_21PHAS_15063
miR2118_miRador_Il14H	Il14H_21PHAS_18873
miR2118_miRador_Il14H	Il14H_21PHAS_18874
miR2118b-5p_miR-PREFeR_Il14H	Il14H_21PHAS_20098
miR2118b-5p_miR-PREFeR_Il14H	Il14H_21PHAS_20106
miR2118c_miR-PREFeR|miR482_miRador_Il14H	Il14H_21PHAS_20648
miR2118c_miR-PREFeR|miR482_miRador_Il14H	Il14H_21PHAS_20649
miR2118c_miR-PREFeR|miR482_miRador_Il14H	Il14H_21PHAS_20651
miR2118_miRador_Il14H	Il14H_21PHAS_20654
miR2118_miRador_Il14H	Il14H_21PHAS_2211
miR2118_miRador_Il14H	Il14H_21PHAS_2214
miR2118_miRador_Il14H	Il14H_21PHAS_2215
miR2118_miRador_Il14H	Il14H_21PHAS_2216
miR2118_miRador_Il14H	Il14H_21PHAS_2226
miR2118_miRador_Il14H	Il14H_21PHAS_2228
miR2118_miRador_Il14H	Il14H_21PHAS_2233
miR2118_miRador_Il14H	Il14H_21PHAS_2234
miR2118_miRador_Il14H	Il14H_21PHAS_2235
miR2118_miRador_Il14H	Il14H_21PHAS_22717
miR2118f_miR-PREFeR_Il14H	Il14H_21PHAS_2419
miR2118_miRador_Il14H	Il14H_21PHAS_24745
miR2118c_miR-PREFeR|miR482_miRador_Il14H	Il14H_21PHAS_24747
miR2118b-5p_miR-PREFeR_Il14H	Il14H_21PHAS_28280
miR2118e_miR-PREFeR|miR2118_miRador_Il14H	Il14H_21PHAS_28281
miR2118e_miR-PREFeR|miR2118_miRador_Il14H	Il14H_21PHAS_28287
miR2118_miRador_Il14H	Il14H_21PHAS_28711
miR2118c_miR-PREFeR|miR482_miRador_Il14H	Il14H_21PHAS_28715
miR2118c_miR-PREFeR|miR482_miRador_Il14H	Il14H_21PHAS_28727
miR2118c_miR-PREFeR|miR482_miRador_Il14H	Il14H_21PHAS_28729
miR2118c_miR-PREFeR|miR482_miRador_Il14H	Il14H_21PHAS_28735
miR2118_miRador_Il14H	Il14H_21PHAS_28757
miR2118b-5p_miR-PREFeR_Il14H	Il14H_21PHAS_28761
miR2118c_miR-PREFeR|miR482_miRador_Il14H	Il14H_21PHAS_3780
miR2118e_miR-PREFeR|miR2118_miRador_Il14H	Il14H_21PHAS_4181
miR2118_miRador_Il14H	Il14H_21PHAS_4239
miR2118_miRador_Il14H	Il14H_21PHAS_4241
miR2118_miRador_Il14H	Il14H_21PHAS_4244
miR2118b-5p_miR-PREFeR_Il14H	Il14H_21PHAS_4265
miR2118_miRador_Il14H	Il14H_21PHAS_6524
miR2118b-5p_miR-PREFeR_Il14H	Il14H_21PHAS_6573
miR2118_miRador_Il14H	Il14H_21PHAS_8458
miR2118e_miR-PREFeR|miR2118_miRador_Il14H	Il14H_21PHAS_9179
miR2118_miRador_Il14H	Il14H_21PHAS_9181
miR2118_miRador_Il14H	Il14H_21PHAS_9342
miRNA-precursor_108_miR-PREFeR|miRNA-precursor_115_miR-PREFeR|miRNA-precursor_12_miR-PREFeR|miRNA-precursor_133_miR-PREFeR|miRNA-precursor_154_miR-PREFeR|miRNA-precursor_229_miR-PREFeR|miRNA-precursor_237_miR-PREFeR|miRNA-precursor_241_miR-PREFeR|miRNA-precursor_62_miR-PREFeR_Il14H	Zm00028ab000220_T001
miRNA-precursor_108_miR-PREFeR|miRNA-precursor_115_miR-PREFeR|miRNA-precursor_12_miR-PREFeR|miRNA-precursor_133_miR-PREFeR|miRNA-precursor_154_miR-PREFeR|miRNA-precursor_229_miR-PREFeR|miRNA-precursor_237_miR-PREFeR|miRNA-precursor_241_miR-PREFeR|miRNA-precursor_62_miR-PREFeR_Il14H	Zm00028ab000220_T002
miR171c_miR-PREFeR|miR171c_ShortStack|miR171_miRador_Il14H	Zm00028ab022970_T001
miR395a_miR-PREFeR|miR395a_ShortStack_Il14H	Zm00028ab028980_T001
miR160b-5p_ShortStack_Il14H	Zm00028ab046680_T001
miR167a_miR-PREFeR|miR167_miRador_Il14H	Zm00028ab067450_T001
miR167a_miR-PREFeR|miR167_miRador_Il14H	Zm00028ab067450_T002
miR167a_miR-PREFeR|miR167_miRador_Il14H	Zm00028ab067450_T003
miR167a_miR-PREFeR|miR167_miRador_Il14H	Zm00028ab067450_T004
miR171a_ShortStack_Il14H	Zm00028ab075320_T001
miR169d-3p-like_ShortStack_Il14H	Zm00028ab104520_T001
miR169d-3p-like_ShortStack_Il14H	Zm00028ab104520_T002
miR165_miRador|miR5168-3p_miR-PREFeR|miR5168-3p_ShortStack_Il14H	Zm00028ab139210_T001
miR167a_miR-PREFeR|miR167_miRador_Il14H	Zm00028ab139280_T001
miR167a_miR-PREFeR|miR167_miRador_Il14H	Zm00028ab139280_T002
miR167a_miR-PREFeR|miR167_miRador_Il14H	Zm00028ab139280_T003
miR167a_miR-PREFeR|miR167_miRador_Il14H	Zm00028ab139280_T004
miR394_miR-PREFeR|miR394_ShortStack_Il14H	Zm00028ab146320_T001
miR394_miR-PREFeR|miR394_ShortStack_Il14H	Zm00028ab146320_T002
miR2118f_miR-PREFeR_Il14H	Zm00028ab171240_T001
miR160b-5p_ShortStack_Il14H	Zm00028ab190760_T001
miR160b-5p_ShortStack_Il14H	Zm00028ab190760_T002
miR160b-5p_ShortStack_Il14H	Zm00028ab190760_T003
miR171a_ShortStack_Il14H	Zm00028ab192270_T001
miR396b-5p_miR-PREFeR_Il14H	Zm00028ab192810_T001
miR396b-5p_miR-PREFeR_Il14H	Zm00028ab192810_T002
miR396b-5p_miR-PREFeR_Il14H	Zm00028ab198770_T001
miR396b-5p_miR-PREFeR_Il14H	Zm00028ab198770_T002
miR396b-5p_miR-PREFeR_Il14H	Zm00028ab198770_T003
miR156c_miR-PREFeR|miR156c_ShortStack_Il14H	Zm00028ab212920_T001
miR395a_miR-PREFeR|miR395a_ShortStack_Il14H	Zm00028ab221270_T001
miR395a_miR-PREFeR|miR395a_ShortStack_Il14H	Zm00028ab221270_T002
miR396b-5p_miR-PREFeR_Il14H	Zm00028ab223610_T001
miR160b-5p_ShortStack_Il14H	Zm00028ab227820_T001
miR167a_miR-PREFeR|miR167_miRador_Il14H	Zm00028ab230900_T001
miR160b-5p_ShortStack_Il14H	Zm00028ab231840_T001
miR156c_miR-PREFeR|miR156c_ShortStack_Il14H	Zm00028ab238260_T001
miR156c_miR-PREFeR|miR156c_ShortStack_Il14H	Zm00028ab238260_T002
miR156c_miR-PREFeR|miR156c_ShortStack_Il14H	Zm00028ab238260_T003
miR156c_miR-PREFeR|miR156c_ShortStack_Il14H	Zm00028ab238260_T004
miR156c_miR-PREFeR|miR156c_ShortStack_Il14H	Zm00028ab238260_T005
miR156c_miR-PREFeR|miR156c_ShortStack_Il14H	Zm00028ab238260_T006
miR160b-5p_ShortStack_Il14H	Zm00028ab255190_T001
miR171a_ShortStack_Il14H	Zm00028ab257020_T001
miR171a_ShortStack_Il14H	Zm00028ab257020_T002
miR396b-5p_miR-PREFeR_Il14H	Zm00028ab259210_T001
miR396b-5p_miR-PREFeR_Il14H	Zm00028ab259210_T002
miR396b-5p_miR-PREFeR_Il14H	Zm00028ab259210_T003
miR396b-5p_miR-PREFeR_Il14H	Zm00028ab259210_T004
miR169i-like_miR-PREFeR_Il14H	Zm00028ab264030_T001
miR169i-like_miR-PREFeR_Il14H	Zm00028ab264030_T002
miR169i-like_miR-PREFeR_Il14H	Zm00028ab264030_T003
miR169i-like_miR-PREFeR_Il14H	Zm00028ab264030_T004
miR169i-like_miR-PREFeR_Il14H	Zm00028ab264030_T005
miRNA-precursor_49_miR-PREFeR_Il14H	Zm00028ab267790_T001
miRNA-precursor_49_miR-PREFeR_Il14H	Zm00028ab267790_T002
miR164_ShortStack_Il14H	Zm00028ab271130_T001
miR164_ShortStack_Il14H	Zm00028ab271130_T002
miR396b-5p_miR-PREFeR_Il14H	Zm00028ab275910_T001
miR396b-5p_miR-PREFeR_Il14H	Zm00028ab275910_T002
miR396b-5p_miR-PREFeR_Il14H	Zm00028ab275910_T003
miR396b-5p_miR-PREFeR_Il14H	Zm00028ab275910_T004
miR160b-5p_ShortStack_Il14H	Zm00028ab280560_T001
miR160b-5p_ShortStack_Il14H	Zm00028ab280560_T002
miR160b-5p_ShortStack_Il14H	Zm00028ab280560_T003
miR160b-5p_ShortStack_Il14H	Zm00028ab280560_T004
miR160b-5p_ShortStack_Il14H	Zm00028ab280560_T005
miR159b-3p.1_miR-PREFeR|miR159b-3p.1_ShortStack_Il14H	Zm00028ab299910_T001
miR159b-3p.1_miR-PREFeR|miR159b-3p.1_ShortStack_Il14H	Zm00028ab299910_T002
miR156c_miR-PREFeR|miR156c_ShortStack_Il14H	Zm00028ab330900_T001
miR528-5p_miR-PREFeR|miR528-5p_ShortStack_Il14H	Zm00028ab333430_T001
miR528-5p_miR-PREFeR|miR528-5p_ShortStack_Il14H	Zm00028ab333430_T002
miR394_miR-PREFeR|miR394_ShortStack_Il14H	Zm00028ab373970_T001
miR396b-5p_miR-PREFeR_Il14H	Zm00028ab388830_T001
miR159b-3p.1_miR-PREFeR|miR159b-3p.1_ShortStack_Il14H	Zm00028ab396280_T001
miR159b-3p.1_miR-PREFeR|miR159b-3p.1_ShortStack_Il14H	Zm00028ab396280_T002
miR159b-3p.1_miR-PREFeR|miR159b-3p.1_ShortStack_Il14H	Zm00028ab396290_T001
miR171a_ShortStack_Il14H	Zm00028ab441590_T001
miR171a_ShortStack_Il14H	Zm00028ab441590_T002
miR396b-5p_miR-PREFeR_Il14H	Zm00028ab442380_T001
miR396b-5p_miR-PREFeR_Il14H	Zm00028ab442380_T002
miR396b-5p_miR-PREFeR_Il14H	Zm00028ab442380_T003
miR396b-5p_miR-PREFeR_Il14H	Zm00028ab442380_T004

## Sheet: Sheet8_Il14H_2mm
Small RNA	Target transcript	Premeiotic or meiotic 24-PHAS?
miR2118_miRador_Il14H	Il14H_21PHAS_11226	--
miR2118_miRador_Il14H	Il14H_21PHAS_11324	--
miR2275_miRador_Il14H	Il14H_24PHAS_11191	meiotic
miR2275_miRador_Il14H	Il14H_24PHAS_11199	meiotic
miR2275_miRador_Il14H	Il14H_24PHAS_11202	meiotic
miR2275c-3p_miR-PREFeR|miR2275_miRador_Il14H	Il14H_24PHAS_11318	meiotic
miR2275_miRador|miRNA-precursor_177_miR-PREFeR_Il14H	Il14H_24PHAS_11320	meiotic
miR2275_miRador|miRNA-precursor_177_miR-PREFeR_Il14H	Il14H_24PHAS_11321	meiotic
miR2275_miRador|miRNA-precursor_177_miR-PREFeR_Il14H	Il14H_24PHAS_11434	premeiotic
miR2275_miRador_Il14H	Il14H_24PHAS_13824	meiotic
miR2275_miRador_Il14H	Il14H_24PHAS_13828	meiotic
miR2275_miRador_Il14H	Il14H_24PHAS_15489	meiotic
miR2275c-3p-like_miR-PREFeR|miR2275_miRador_Il14H	Il14H_24PHAS_16120	meiotic
miR2275c-3p-like_miR-PREFeR|miR2275_miRador_Il14H	Il14H_24PHAS_16122	meiotic
miR2275c-3p-like_miR-PREFeR|miR2275_miRador_Il14H	Il14H_24PHAS_16124	meiotic
miR2275c-3p-like_miR-PREFeR|miR2275_miRador_Il14H	Il14H_24PHAS_16132	meiotic
miR2275c-3p-like_miR-PREFeR|miR2275_miRador_Il14H	Il14H_24PHAS_16133	meiotic
miR2275c-3p-like_miR-PREFeR|miR2275_miRador_Il14H	Il14H_24PHAS_16137	meiotic
miR2275_miRador_Il14H	Il14H_24PHAS_17165	meiotic
miR2275c-3p-like_miR-PREFeR|miR2275_miRador_Il14H	Il14H_24PHAS_18259	meiotic
miR2275c-3p-like_miR-PREFeR|miR2275_miRador_Il14H	Il14H_24PHAS_18278	meiotic
miR2275c-3p-like_miR-PREFeR|miR2275_miRador_Il14H	Il14H_24PHAS_18285	meiotic
miR2275c-3p-like_miR-PREFeR|miR2275_miRador_Il14H	Il14H_24PHAS_18301	meiotic
miR2275c-3p-like_miR-PREFeR|miR2275_miRador_Il14H	Il14H_24PHAS_18308	meiotic
miR2275c-3p_miR-PREFeR|miR2275_miRador_Il14H	Il14H_24PHAS_18561	meiotic
miR2275c-3p_miR-PREFeR|miR2275_miRador_Il14H	Il14H_24PHAS_18576	meiotic
miR2275_miRador_Il14H	Il14H_24PHAS_20840	meiotic
miR2275_miRador_Il14H	Il14H_24PHAS_23551	meiotic
miR2275_miRador_Il14H	Il14H_24PHAS_2382	meiotic
miR2275c-3p-like_miR-PREFeR|miR2275_miRador_Il14H	Il14H_24PHAS_2399	meiotic
miR2275_miRador_Il14H	Il14H_24PHAS_2401	meiotic
miR2275_miRador_Il14H	Il14H_24PHAS_2405	meiotic
miR2275_miRador_Il14H	Il14H_24PHAS_2436	meiotic
miR2275_miRador_Il14H	Il14H_24PHAS_2439	meiotic
miR2275_miRador_Il14H	Il14H_24PHAS_2443	meiotic
miR2275_miRador_Il14H	Il14H_24PHAS_2447	meiotic
miR2275_miRador_Il14H	Il14H_24PHAS_2495	meiotic
miR2275_miRador_Il14H	Il14H_24PHAS_2499	meiotic
miR2275_miRador_Il14H	Il14H_24PHAS_2503	meiotic
miR2275_miRador_Il14H	Il14H_24PHAS_25561	meiotic
miR2275c-3p_miR-PREFeR|miR2275_miRador_Il14H	Il14H_24PHAS_25729	meiotic
miR2275c-3p_miR-PREFeR|miR2275_miRador_Il14H	Il14H_24PHAS_25823	meiotic
miR2275c-3p_miR-PREFeR|miR2275_miRador_Il14H	Il14H_24PHAS_25825	meiotic
miR2275c-3p_miR-PREFeR|miR2275_miRador_Il14H	Il14H_24PHAS_25835	meiotic
miR2275c-3p_miR-PREFeR|miR2275_miRador_Il14H	Il14H_24PHAS_25856	meiotic
miR2275c-3p-like_miR-PREFeR|miR2275_miRador_Il14H	Il14H_24PHAS_26420	meiotic
miR2275_miRador_Il14H	Il14H_24PHAS_27407	meiotic
miR2275c-3p_miR-PREFeR|miR2275_miRador_Il14H	Il14H_24PHAS_27626	meiotic
miR2275_miRador_Il14H	Il14H_24PHAS_27640	meiotic
miR2275c-3p_miR-PREFeR|miR2275_miRador_Il14H	Il14H_24PHAS_28195	meiotic
miR2275c-3p_miR-PREFeR|miR2275_miRador_Il14H	Il14H_24PHAS_7889	meiotic
miR2275c-3p_miR-PREFeR|miR2275_miRador_Il14H	Il14H_24PHAS_7893	meiotic
miR2275c-3p_miR-PREFeR|miR2275_miRador_Il14H	Il14H_24PHAS_7894	meiotic
miR2275_miRador_Il14H	Zm00028ab000660_T001	--
miR2275_miRador_Il14H	Zm00028ab000660_T002	--
miR2275_miRador_Il14H	Zm00028ab000660_T003	--
miR2275_miRador_Il14H	Zm00028ab000660_T004	--
miR171c_miR-PREFeR|miR171c_ShortStack|miR171_miRador_Il14H	Zm00028ab022970_T001	--
miR2275c-3p-like_miR-PREFeR|miR2275_miRador_Il14H	Zm00028ab036380_T001	--
miR2275c-3p-like_miR-PREFeR|miR2275_miRador_Il14H	Zm00028ab036380_T002	--
miR2275c-3p-like_miR-PREFeR|miR2275_miRador_Il14H	Zm00028ab036380_T003	--
miR2275c-3p-like_miR-PREFeR|miR2275_miRador_Il14H	Zm00028ab036380_T004	--
miR160b-5p_ShortStack_Il14H	Zm00028ab046680_T001	--
miR396b-5p_miR-PREFeR_Il14H	Zm00028ab052870_T001	--
miR396b-5p_miR-PREFeR_Il14H	Zm00028ab052870_T002	--
miR396b-5p_miR-PREFeR_Il14H	Zm00028ab052870_T003	--
miR396b-5p_miR-PREFeR_Il14H	Zm00028ab052870_T004	--
miR167a_miR-PREFeR|miR167_miRador_Il14H	Zm00028ab067450_T001	--
miR167a_miR-PREFeR|miR167_miRador_Il14H	Zm00028ab067450_T002	--
miR167a_miR-PREFeR|miR167_miRador_Il14H	Zm00028ab067450_T003	--
miR167a_miR-PREFeR|miR167_miRador_Il14H	Zm00028ab067450_T004	--
miR396b-5p_miR-PREFeR_Il14H	Zm00028ab072670_T001	--
miR396b-5p_miR-PREFeR_Il14H	Zm00028ab072670_T002	--
miR171a_ShortStack_Il14H	Zm00028ab075320_T001	--
miR169d-3p-like_ShortStack_Il14H	Zm00028ab104520_T001	--
miR169d-3p-like_ShortStack_Il14H	Zm00028ab104520_T002	--
miR394_miR-PREFeR|miR394_ShortStack_Il14H	Zm00028ab146320_T001	--
miR394_miR-PREFeR|miR394_ShortStack_Il14H	Zm00028ab146320_T002	--
miR160b-5p_ShortStack_Il14H	Zm00028ab227820_T001	--
miR160b-5p_ShortStack_Il14H	Zm00028ab231840_T001	--
miR160b-5p_ShortStack_Il14H	Zm00028ab255190_T001	--
miR396b-5p_miR-PREFeR_Il14H	Zm00028ab257790_T001	--
miR396b-5p_miR-PREFeR_Il14H	Zm00028ab264110_T001	--
miR528-5p_miR-PREFeR|miR528-5p_ShortStack_Il14H	Zm00028ab333430_T001	--
miR528-5p_miR-PREFeR|miR528-5p_ShortStack_Il14H	Zm00028ab333430_T002	--
miR394_miR-PREFeR|miR394_ShortStack_Il14H	Zm00028ab373970_T001	--
miR396b-5p_miR-PREFeR_Il14H	Zm00028ab388830_T001	--
miR2275_miRador_Il14H	Zm00028ab415920_T001	--
miR2275_miRador_Il14H	Zm00028ab415920_T002	--
miR171a_ShortStack_Il14H	Zm00028ab441590_T001	--
miR171a_ShortStack_Il14H	Zm00028ab441590_T002	--
miR396b-5p_miR-PREFeR_Il14H	Zm00028ab442380_T001	--
miR396b-5p_miR-PREFeR_Il14H	Zm00028ab442380_T002	--
miR396b-5p_miR-PREFeR_Il14H	Zm00028ab442380_T003	--
miR396b-5p_miR-PREFeR_Il14H	Zm00028ab442380_T004	--

## Sheet: Sheet9_NC358_0.4mm
Small RNA	Target transcript
miR2118c_miR-PREFeR|miR482_miRador_NC358	NC358_21PHAS_12137
miR2118_miRador_NC358	NC358_21PHAS_12166
miR2118b-5p_miR-PREFeR_NC358	NC358_21PHAS_12184
miR2118_miRador_NC358	NC358_21PHAS_12192
miR2118c_miR-PREFeR|miR482_miRador_NC358	NC358_21PHAS_12872
miR2118c_miR-PREFeR|miR482_miRador_NC358	NC358_21PHAS_13546
miR2118c_miR-PREFeR|miR482_miRador_NC358	NC358_21PHAS_13562
miR2118_miRador_NC358	NC358_21PHAS_13568
miR2118_miRador_NC358	NC358_21PHAS_20181
miR2118_miRador_NC358	NC358_21PHAS_24463
miR2118_miRador_NC358	NC358_21PHAS_24479
miR2118_miRador_NC358	NC358_21PHAS_24480
miR2118_miRador_NC358	NC358_21PHAS_24483
miR2118_miRador_NC358	NC358_21PHAS_24484
miR2118_miRador_NC358	NC358_21PHAS_24490
miR2118_miRador_NC358	NC358_21PHAS_24675
miR2118b-5p_miR-PREFeR_NC358	NC358_21PHAS_45972
miR2118_miRador_NC358	NC358_21PHAS_4604
miR2118b-5p_miR-PREFeR_NC358	NC358_21PHAS_4606
miR2118c_miR-PREFeR|miR482_miRador_NC358	NC358_21PHAS_46107
miR2118_miRador_NC358	NC358_21PHAS_46117
miR2118c_miR-PREFeR|miR482_miRador_NC358	NC358_21PHAS_46129
miR2118c_miR-PREFeR|miR482_miRador_NC358	NC358_21PHAS_5070
miR2118b-5p_miR-PREFeR_NC358	NC358_21PHAS_5072
miR2118_miRador_NC358	NC358_21PHAS_5107
miR2118_miRador_NC358	NC358_21PHAS_57128
miR2118_miRador_NC358	NC358_21PHAS_57138
miR2118_miRador_NC358	NC358_21PHAS_7517
miR2118c_miR-PREFeR|miR482_miRador_NC358	NC358_21PHAS_8960
miR2118_miRador_NC358	NC358_21PHAS_9030
miR2118_miRador_NC358	NC358_21PHAS_9031
miR2118b-5p_miR-PREFeR_NC358	NC358_21PHAS_9031
miR2118b-5p_miR-PREFeR_NC358	NC358_21PHAS_9033
miR2118b-5p_miR-PREFeR_NC358	NC358_21PHAS_14036
miR2118b-5p_miR-PREFeR_NC358	NC358_21PHAS_16450
miR2118_miRador_NC358	NC358_21PHAS_19833
miR2118b-5p_miR-PREFeR_NC358	NC358_21PHAS_24513
miR2118_miRador_NC358	NC358_21PHAS_24648
miR2118b-5p_miR-PREFeR_NC358	NC358_21PHAS_24650
miR2118c_miR-PREFeR|miR482_miRador_NC358	NC358_21PHAS_24658
miR2118b-5p_miR-PREFeR_NC358	NC358_21PHAS_24953
miR2118_miRador_NC358	NC358_21PHAS_41683
miR2118c_miR-PREFeR|miR482_miRador_NC358	NC358_21PHAS_45652
miR2118c_miR-PREFeR|miR482_miRador_NC358	NC358_21PHAS_45656
miR2118c_miR-PREFeR|miR482_miRador_NC358	NC358_21PHAS_45659
miR2118c_miR-PREFeR|miR482_miRador_NC358	NC358_21PHAS_45660
miR2118_miRador_NC358	NC358_21PHAS_4592
miR2118_miRador_NC358	NC358_21PHAS_4595
miR2118_miRador_NC358	NC358_21PHAS_4596
miR2118_miRador_NC358	NC358_21PHAS_4598
miR2118_miRador_NC358	NC358_21PHAS_4614
miR2118_miRador_NC358	NC358_21PHAS_4616
miR2118_miRador_NC358	NC358_21PHAS_4625
miR2118c_miR-PREFeR|miR482_miRador_NC358	NC358_21PHAS_4629
miR2118_miRador_NC358	NC358_21PHAS_54981
miR2118c_miR-PREFeR|miR482_miRador_NC358	NC358_21PHAS_54985
miR2118c_miR-PREFeR|miR482_miRador_NC358	NC358_21PHAS_63725
miR2118c_miR-PREFeR|miR482_miRador_NC358	NC358_21PHAS_63746
miR2118c_miR-PREFeR|miR482_miRador_NC358	NC358_21PHAS_63747
miR2118c_miR-PREFeR|miR482_miRador_NC358	NC358_21PHAS_63750
miR2118_miRador_NC358	NC358_21PHAS_63752
miR2118_miRador_NC358	NC358_21PHAS_63791
miR2118b-5p_miR-PREFeR_NC358	NC358_21PHAS_63797
miR2118_miRador_NC358	NC358_21PHAS_9026
miR2118b-5p_miR-PREFeR_NC358	NC358_21PHAS_9051
miR171c_miR-PREFeR|miR171c_ShortStack|miR171_miRador_NC358	Zm00037ab022990_T001
miR167a_miR-PREFeR|miR167_miRador_NC358	Zm00037ab032000_T001
miR167b_miR-PREFeR|miR167b_ShortStack_NC358	Zm00037ab042830_T001
miR167b_miR-PREFeR|miR167b_ShortStack_NC358	Zm00037ab042830_T002
miR167b_miR-PREFeR|miR167b_ShortStack_NC358	Zm00037ab042830_T003
miR160c_miR-PREFeR|miR160c_ShortStack_NC358	Zm00037ab045820_T001
miR166f-3p-like_miR-PREFeR_NC358	Zm00037ab051000_T001
miR171a_miR-PREFeR|miR171a_ShortStack_NC358	Zm00037ab074480_T001
miR169d-3p-like_ShortStack_NC358	Zm00037ab102530_T001
miR394_miR-PREFeR|miR394_ShortStack_NC358	Zm00037ab143620_T001
miR2118b-5p_miR-PREFeR_NC358	Zm00037ab167310_T001
miR171a_miR-PREFeR|miR171a_ShortStack_NC358	Zm00037ab188290_T001
Cluster_80053_ShortStack|miRNA-precursor_210_miR-PREFeR_NC358	Zm00037ab203470_T001
miR166f-3p-like_miR-PREFeR_NC358	Zm00037ab220910_T001
miR166f-3p-like_miR-PREFeR_NC358	Zm00037ab220910_T002
miR160c_miR-PREFeR|miR160c_ShortStack_NC358	Zm00037ab223750_T001
miR160c_miR-PREFeR|miR160c_ShortStack_NC358	Zm00037ab223750_T004
miR160c_miR-PREFeR|miR160c_ShortStack_NC358	Zm00037ab227780_T001
miR160c_miR-PREFeR|miR160c_ShortStack_NC358	Zm00037ab227780_T002
miR160c_miR-PREFeR|miR160c_ShortStack_NC358	Zm00037ab227780_T003
miR160c_miR-PREFeR|miR160c_ShortStack_NC358	Zm00037ab227780_T004
miR160c_miR-PREFeR|miR160c_ShortStack_NC358	Zm00037ab250620_T001
miR396b-5p_miR-PREFeR_NC358	Zm00037ab259810_T001
miR396b-5p_miR-PREFeR_NC358	Zm00037ab259810_T002
miR160c_miR-PREFeR|miR160c_ShortStack_NC358	Zm00037ab277640_T001
miR160c_miR-PREFeR|miR160c_ShortStack_NC358	Zm00037ab277640_T002
miR160c_miR-PREFeR|miR160c_ShortStack_NC358	Zm00037ab277640_T003
miR160c_miR-PREFeR|miR160c_ShortStack_NC358	Zm00037ab277640_T004
miR528-5p_miR-PREFeR|miR528-5p_ShortStack|miR528_miRador_NC358	Zm00037ab329120_T001
miR528-5p_miR-PREFeR|miR528-5p_ShortStack|miR528_miRador_NC358	Zm00037ab329120_T002
miR2118_miRador_NC358	Zm00037ab367490_T003
miR171a_miR-PREFeR|miR171a_ShortStack_NC358	Zm00037ab434050_T001

## Sheet: Sheet10_NC358_2mm
Small RNA	Target transcript	Premeiotic or meiotic 24-PHAS?
miR2118_miRador_NC358	NC358_21PHAS_24648	--
miR2275_miRador_NC358	NC358_24PHAS_34005	meiotic
miR171c_miR-PREFeR|miR171c_ShortStack|miR171_miRador_NC358	Zm00037ab022990_T001	--
miR160c_miR-PREFeR|miR160c_ShortStack_NC358	Zm00037ab045820_T001	--
miR396b-5p_miR-PREFeR_NC358	Zm00037ab052390_T001	--
miR396b-5p_miR-PREFeR_NC358	Zm00037ab052390_T002	--
miR396b-5p_miR-PREFeR_NC358	Zm00037ab052390_T003	--
miR396b-5p_miR-PREFeR_NC358	Zm00037ab052390_T004	--
miR396b-5p_miR-PREFeR_NC358	Zm00037ab071900_T001	--
miR396b-5p_miR-PREFeR_NC358	Zm00037ab071900_T002	--
miR171a_miR-PREFeR|miR171a_ShortStack_NC358	Zm00037ab074480_T001	--
miR169d-3p-like_ShortStack_NC358	Zm00037ab102530_T001	--
miR156a_miR-PREFeR|miR156a_ShortStack_NC358	Zm00037ab105590_T001	--
miR156a_miR-PREFeR|miR156a_ShortStack_NC358	Zm00037ab105590_T002	--
miR164_ShortStack_NC358	Zm00037ab139110_T001	--
miR164_ShortStack_NC358	Zm00037ab139110_T002	--
miR394_miR-PREFeR|miR394_ShortStack_NC358	Zm00037ab143620_T001	--
miR160c_miR-PREFeR|miR160c_ShortStack_NC358	Zm00037ab186630_T001	--
miR160c_miR-PREFeR|miR160c_ShortStack_NC358	Zm00037ab186630_T002	--
miR160c_miR-PREFeR|miR160c_ShortStack_NC358	Zm00037ab186630_T003	--
miR160c_miR-PREFeR|miR160c_ShortStack_NC358	Zm00037ab186630_T004	--
miR171a_miR-PREFeR|miR171a_ShortStack_NC358	Zm00037ab188290_T001	--
miR396b-5p_miR-PREFeR_NC358	Zm00037ab194910_T001	--
miR396b-5p_miR-PREFeR_NC358	Zm00037ab194910_T002	--
miR396b-5p_miR-PREFeR_NC358	Zm00037ab194910_T003	--
miR160c_miR-PREFeR|miR160c_ShortStack_NC358	Zm00037ab223750_T001	--
miR160c_miR-PREFeR|miR160c_ShortStack_NC358	Zm00037ab223750_T004	--
miR160c_miR-PREFeR|miR160c_ShortStack_NC358	Zm00037ab227780_T001	--
miR160c_miR-PREFeR|miR160c_ShortStack_NC358	Zm00037ab227780_T002	--
miR160c_miR-PREFeR|miR160c_ShortStack_NC358	Zm00037ab227780_T003	--
miR160c_miR-PREFeR|miR160c_ShortStack_NC358	Zm00037ab227780_T004	--
miR156a_miR-PREFeR|miR156a_ShortStack_NC358	Zm00037ab229490_T001	--
miR156a_miR-PREFeR|miR156a_ShortStack_NC358	Zm00037ab229490_T002	--
miR156a_miR-PREFeR|miR156a_ShortStack_NC358	Zm00037ab229490_T003	--
miR156a_miR-PREFeR|miR156a_ShortStack_NC358	Zm00037ab229490_T004	--
miR156a_miR-PREFeR|miR156a_ShortStack_NC358	Zm00037ab229490_T005	--
miR171a_miR-PREFeR|miR171a_ShortStack_NC358	Zm00037ab252760_T001	--
miR171a_miR-PREFeR|miR171a_ShortStack_NC358	Zm00037ab252760_T002	--
miR396b-5p_miR-PREFeR_NC358	Zm00037ab254720_T001	--
miR396b-5p_miR-PREFeR_NC358	Zm00037ab254720_T002	--
miR396b-5p_miR-PREFeR_NC358	Zm00037ab254720_T003	--
miR396b-5p_miR-PREFeR_NC358	Zm00037ab254720_T004	--
miR396b-5p_miR-PREFeR_NC358	Zm00037ab254720_T005	--
miR164_ShortStack_NC358	Zm00037ab268720_T001	--
miR164_ShortStack_NC358	Zm00037ab268720_T002	--
miR396b-5p_miR-PREFeR_NC358	Zm00037ab273490_T001	--
miR396b-5p_miR-PREFeR_NC358	Zm00037ab273490_T002	--
miR396b-5p_miR-PREFeR_NC358	Zm00037ab273490_T003	--
miR396b-5p_miR-PREFeR_NC358	Zm00037ab273490_T004	--
miR396b-5p_miR-PREFeR_NC358	Zm00037ab273490_T005	--
miR160c_miR-PREFeR|miR160c_ShortStack_NC358	Zm00037ab277640_T001	--
miR160c_miR-PREFeR|miR160c_ShortStack_NC358	Zm00037ab277640_T002	--
miR160c_miR-PREFeR|miR160c_ShortStack_NC358	Zm00037ab277640_T003	--
miR160c_miR-PREFeR|miR160c_ShortStack_NC358	Zm00037ab277640_T004	--
miR528-5p_miR-PREFeR|miR528-5p_ShortStack|miR528_miRador_NC358	Zm00037ab329120_T001	--
miR528-5p_miR-PREFeR|miR528-5p_ShortStack|miR528_miRador_NC358	Zm00037ab329120_T002	--
miR396b-5p_miR-PREFeR_NC358	Zm00037ab382980_T001	--
miR396b-5p_miR-PREFeR_NC358	Zm00037ab382980_T002	--
miR396b-5p_miR-PREFeR_NC358	Zm00037ab382980_T003	--
miR171a_miR-PREFeR|miR171a_ShortStack_NC358	Zm00037ab434050_T001	--
miR396b-5p_miR-PREFeR_NC358	Zm00037ab434850_T001	--
miR396b-5p_miR-PREFeR_NC358	Zm00037ab434850_T002	--

[truncated: 12 more sheets: Sheet11_Oh43_0.4mm, Sheet12_Oh43_2mm, Sheet13_TIL11_0.4mm, Sheet14_TIL11_0.7mm, Sheet15_TIL11_1mm, Sheet16_TIL11_1.5mm, Sheet17_TIL11_2mm, Sheet18_TIL25_0.4mm, Sheet19_TIL25_1.5mm, Sheet20_RIL003_0.4mm, Sheet21_RIL003_0.7mm, Sheet22_RIL003_1.5mm]
