# Supplementary material for: Premeiotic 24-nt phasiRNAs are present in the Zea genus and unique in biogenesis mechanism and molecular function
Source: Proc Natl Acad Sci U S A. 2024 May 13;121(21):e2402285121. doi: 10.1073/pnas.2402285121 (PMC11127045; doi:10.1073/pnas.2402285121)
Supplement: Supplementary file 14 — Dataset S13 (XLSX) [file pnas.2402285121.sd13.xlsx]

## Sheet: Sheet1
Dataset S13. phasiRNA-target interactions detected by nanoPARE analysis of each Zea variety.
This sheet (Sheet 1) summarizes the cleavage of PHAS precursors by phasiRNAs. Sheet 2 summarizes the genes encoding protein-coding mRNAs that are targeted by phasiRNAs. Complete lists of phasiRNA targets in each sample are shown in the following sheets.
	# cis-cleavage events			# trans-cleavage events
	21-nt phasiRNAs	premeiotic 24-nt phasiRNAs	meiotic 24-nt phasiRNAs	21-nt phasiRNAs	premeiotic 24-nt phasiRNAs	meiotic 24-nt phasiRNAs
B73	6	2	1	48	0	0
HP301	2	0	7	3	0	5
Il14H	20	0	2	6	0	11
NC358	6	0	0	0	0	0
Oh43	5	0	3	52	0	0
TIL11	22	0	22	44	0	9
TIL25	19	0	24	75	0	67
RIL003	14	0	37	78	0	76

## Sheet: Sheet2
Genes found in a same pan-gene set are highlighted in a same color.
	B73	HP301	Il14H	NC358	Oh43	TIL11	TIL25
21-nt phasiRNAs	Zm00001eb122210	Zm00027ab384300	Zm00028ab189950	Zm00037ab331420	Zm00039ab062810	Zv00002aa003348	Zx00003aa022033
	Zm00001eb086990			Zm00037ab040420		Zv00002aa007488	Zx00003aa001224
	Zm00001eb166530					Zv00002aa020751	Zx00003aa019311
						Zv00002aa036951
premeiotic 24-nt phasiRNAs							Zx00003aa004712
meiotic 24-nt phasiRNAs	Zm00001eb222570				Zm00039ab227430	Zv00002aa020505	Zx00003aa018484
					Zm00039ab047830	Zv00002aa004364	Zx00003aa003679
			Zm00028ab279260		Zm00039ab269620	Zv00002aa031646	Zx00003aa002707
			Zm00028ab271210		Zm00039ab277280	Zv00002aa036763	Zx00003aa033177
							Zx00003aa011515
							Zx00003aa029127
							Zx00003aa002998
							Zx00003aa003618
							Zx00003aa003736
							Zx00003aa004008

## Sheet: Sheet3_B73_0.4mm
phasiRNA (major of each locus)	Target transcript	Cis-cleavage?
B73_21PHAS_21400	B73_21PHAS_21414	-
B73_21PHAS_35647	B73_21PHAS_35647	Yes
B73_21PHAS_43221	Zm00001eb086990_T001	-
B73_21PHAS_43223	B73_21PHAS_43223	Yes
B73_21PHAS_47038	B73_21PHAS_47038	Yes
B73_21PHAS_52764	B73_21PHAS_52764	Yes
B73_21PHAS_54597	B73_21PHAS_10411	-
B73_21PHAS_54597	B73_21PHAS_10432	-
B73_21PHAS_54597	B73_21PHAS_11747	-
B73_21PHAS_54597	B73_21PHAS_12183	-
B73_21PHAS_54597	B73_21PHAS_12184	-
B73_21PHAS_54597	B73_21PHAS_14647	-
B73_21PHAS_54597	B73_21PHAS_17293	-
B73_21PHAS_54597	B73_21PHAS_21112	-
B73_21PHAS_54597	B73_21PHAS_21117	-
B73_21PHAS_54597	B73_21PHAS_21159	-
B73_21PHAS_54597	B73_21PHAS_21229	-
B73_21PHAS_54597	B73_21PHAS_21230	-
B73_21PHAS_54597	B73_21PHAS_21247	-
B73_21PHAS_54597	B73_21PHAS_21264	-
B73_21PHAS_54597	B73_21PHAS_21268	-
B73_21PHAS_54597	B73_21PHAS_21289	-
B73_21PHAS_54597	B73_21PHAS_21386	-
B73_21PHAS_54597	B73_21PHAS_21387	-
B73_21PHAS_54597	B73_21PHAS_3895	-
B73_21PHAS_54597	B73_21PHAS_3911	-
B73_21PHAS_54597	B73_21PHAS_3918	-
B73_21PHAS_54597	B73_21PHAS_3927	-
B73_21PHAS_54597	B73_21PHAS_4258	-
B73_21PHAS_54597	B73_21PHAS_43221	-
B73_21PHAS_54597	B73_21PHAS_47038	-
B73_21PHAS_54597	B73_21PHAS_48796	-
B73_21PHAS_54597	B73_21PHAS_48798	-
B73_21PHAS_54597	B73_21PHAS_54515	-
B73_21PHAS_54597	B73_21PHAS_54516	-
B73_21PHAS_54597	B73_21PHAS_54521	-
B73_21PHAS_54597	B73_21PHAS_54524	-
B73_21PHAS_54597	B73_21PHAS_54525	-
B73_21PHAS_54597	B73_21PHAS_54538	-
B73_21PHAS_54597	B73_21PHAS_54542	-
B73_21PHAS_54597	B73_21PHAS_54551	-
B73_21PHAS_54597	B73_21PHAS_54591	-
B73_21PHAS_54597	B73_21PHAS_54598	-
B73_21PHAS_54597	B73_21PHAS_6424	-
B73_21PHAS_54597	B73_21PHAS_7639	-
B73_21PHAS_54597	B73_21PHAS_7652	-
B73_21PHAS_54597	B73_21PHAS_7653	-
B73_21PHAS_54597	B73_21PHAS_7661	-
B73_21PHAS_54597	B73_21PHAS_7662	-
B73_21PHAS_54597	B73_21PHAS_7737	-
B73_21PHAS_54597	B73_21PHAS_7738	-
B73_21PHAS_54597	B73_21PHAS_7752	-
B73_21PHAS_54597	B73_21PHAS_7754	-
B73_21PHAS_54597	Zm00001eb166530_T001	-
B73_21PHAS_54597	B73_21PHAS_54597	Yes
B73_21PHAS_7638	B73_21PHAS_7638	Yes
B73_24PHAS_28373	Zm00001eb222570_T001	-
B73_24PHAS_28373	B73_24PHAS_28373	Yes
B73_24PHAS_4019	B73_24PHAS_4019	Yes
B73_24PHAS_55682	B73_24PHAS_55682	Yes

## Sheet: Sheet4_B73_2mm
phasiRNA (major of each locus)	Target transcript	Cis-cleavage?
B73_24PHAS_28373	24PHAS_28373	Yes
B73_21PHAS_12086	Zm00001eb122210_T001	-
B73_24PHAS_28373	Zm00001eb222570_T001	-

## Sheet: Sheet5_HP301_0.4mm
phasiRNA (major of each locus)	Target transcript	Cis-cleavage?
HP301_21PHAS_27295	21PHAS_27295	Yes
HP301_21PHAS_27295	21PHAS_27296	-
HP301_21PHAS_27295	21PHAS_9738	-
HP301_21PHAS_27295	21PHAS_9739	-
HP301_21PHAS_4832	21PHAS_4832	Yes
HP301_21PHAS_5554	Zm00027ab384300_T001	-
HP301_21PHAS_5554	Zm00027ab384300_T002	-
HP301_21PHAS_5554	Zm00027ab384300_T003	-
HP301_21PHAS_5554	Zm00027ab384300_T004	-

## Sheet: Sheet6_HP301_2mm
phasiRNA (major of each locus)	Target transcript	Cis-cleavage?
HP301_21PHAS_5554	Zm00027ab384300_T001	-
HP301_21PHAS_5554	Zm00027ab384300_T002	-
HP301_21PHAS_5554	Zm00027ab384300_T003	-
HP301_21PHAS_5554	Zm00027ab384300_T004	-
HP301_24PHAS_14218	HP301_24PHAS_14236	-
HP301_24PHAS_14218	HP301_24PHAS_14238	-
HP301_24PHAS_14218	HP301_24PHAS_14218	Yes
HP301_24PHAS_14222	HP301_24PHAS_14222	Yes
HP301_24PHAS_14236	HP301_24PHAS_14218	-
HP301_24PHAS_14236	HP301_24PHAS_14222	-
HP301_24PHAS_14236	HP301_24PHAS_14238	-
HP301_24PHAS_14236	HP301_24PHAS_14236	Yes
HP301_24PHAS_2001	HP301_24PHAS_2001	Yes
HP301_24PHAS_22581	HP301_24PHAS_22581	Yes
HP301_24PHAS_25984	HP301_24PHAS_25984	Yes
HP301_24PHAS_9688	HP301_24PHAS_9688	Yes

## Sheet: Sheet7_Il14H_0.4mm
phasiRNA (major of each locus)	Target transcript	Cis-cleavage?
Il14H_21PHAS_11143	Il14H_21PHAS_11143	Yes
Il14H_21PHAS_11225	Il14H_21PHAS_11225	Yes
Il14H_21PHAS_11346	Il14H_21PHAS_11346	Yes
Il14H_21PHAS_11349	Il14H_21PHAS_11343	-
Il14H_21PHAS_12500	Il14H_21PHAS_12500	Yes
Il14H_21PHAS_12500	Zm00028ab189950_T001	-
Il14H_21PHAS_14564	Il14H_21PHAS_14564	Yes
Il14H_21PHAS_14564	Il14H_21PHAS_14566	-
Il14H_21PHAS_15063	Il14H_21PHAS_15063	Yes
Il14H_21PHAS_20655	Il14H_21PHAS_20655	Yes
Il14H_21PHAS_20829	Il14H_21PHAS_20822	-
Il14H_21PHAS_20829	Il14H_21PHAS_20827	-
Il14H_21PHAS_20829	Il14H_21PHAS_20828	-
Il14H_21PHAS_2213	Il14H_21PHAS_2215	-
Il14H_21PHAS_2450	Il14H_21PHAS_2450	Yes
Il14H_21PHAS_25525	Il14H_21PHAS_25525	Yes
Il14H_21PHAS_27893	Il14H_21PHAS_27893	Yes
Il14H_21PHAS_28726	Il14H_21PHAS_28726	Yes
Il14H_21PHAS_3782	Il14H_21PHAS_3782	Yes
Il14H_21PHAS_4189	Il14H_21PHAS_4189	Yes
Il14H_21PHAS_4200	Il14H_21PHAS_4200	Yes
Il14H_21PHAS_5681	Il14H_21PHAS_5681	Yes
Il14H_21PHAS_5685	Il14H_21PHAS_5685	Yes
Il14H_21PHAS_5693	Il14H_21PHAS_5693	Yes
Il14H_21PHAS_5695	Il14H_21PHAS_5695	Yes
Il14H_21PHAS_6521	Il14H_21PHAS_6521	Yes
Il14H_21PHAS_6591	Il14H_21PHAS_6591	Yes
Il14H_24PHAS_18786	Il14H_24PHAS_18786	Yes
Il14H_24PHAS_18786	Zm00028ab279260_T001	-
Il14H_24PHAS_18786	Zm00028ab279260_T002	-
Il14H_24PHAS_18786	Zm00028ab279260_T003	-
Il14H_24PHAS_25856	Zm00028ab271210_T001	-
Il14H_24PHAS_25856	Zm00028ab271210_T002	-
Il14H_24PHAS_25856	Zm00028ab271210_T003	-

## Sheet: Sheet8_Il14H_2mm
phasiRNA (major of each locus)	Target transcript	Cis-cleavage?
Il14H_24PHAS_28164	Il14H_24PHAS_18561	-
Il14H_24PHAS_28164	Il14H_24PHAS_18576	-
Il14H_24PHAS_18786	Il14H_24PHAS_18786	Yes
Il14H_24PHAS_2404	Il14H_24PHAS_2406	-
Il14H_24PHAS_2443	Il14H_24PHAS_2443	Yes
Il14H_24PHAS_28164	Il14H_24PHAS_25823	-
Il14H_24PHAS_28164	Il14H_24PHAS_25825	-
Il14H_24PHAS_28164	Il14H_24PHAS_25835	-
Il14H_24PHAS_28164	Il14H_24PHAS_25856	-
Il14H_24PHAS_28164	Il14H_24PHAS_27626	-
Il14H_24PHAS_28164	Il14H_24PHAS_28195	-
Il14H_24PHAS_28164	Il14H_24PHAS_7889	-
Il14H_24PHAS_28164	Il14H_24PHAS_7894	-
Il14H_24PHAS_18786	Zm00028ab279260_T001	-
Il14H_24PHAS_18786	Zm00028ab279260_T002	-
Il14H_24PHAS_18786	Zm00028ab279260_T003	-

## Sheet: Sheet9_NC358_0.4mm
phasiRNA (major of each locus)	Target transcript	Cis-cleavage?
NC358_21PHAS_12165	NC358_21PHAS_12165	Yes
NC358_21PHAS_14036	NC358_21PHAS_14036	Yes
NC358_21PHAS_41110	NC358_21PHAS_41110	Yes
NC358_21PHAS_46095	NC358_21PHAS_46095	Yes
NC358_21PHAS_50088	NC358_21PHAS_50088	Yes
NC358_21PHAS_54985	NC358_21PHAS_54985	Yes
NC358_21PHAS_63734	Zm00037ab040420_T001	-
NC358_21PHAS_63734	Zm00037ab040420_T002	-
NC358_21PHAS_46103	Zm00037ab331420_T001	-

## Sheet: Sheet10_NC358_2mm
None detected.

[truncated: 12 more sheets: Sheet11_Oh43_0.4mm, Sheet12_Oh43_2mm, Sheet13_TIL11_0.4mm, Sheet14_TIL11_0.7mm, Sheet15_TIL11_1mm, Sheet16_TIL11_1.5mm, Sheet17_TIL11_2mm, Sheet18_TIL25_0.4mm, Sheet19_TIL25_1.5mm, Sheet20_RIL003_0.4mm, Sheet21_RIL003_0.7mm, Sheet22_RIL003_1.5mm]
